# Supplementary material for: Mimicking reductive dehalogenases for efficient electrocatalytic water dechlorination
Source: Nat Commun. 2023 Aug 23;14:5134. doi: 10.1038/s41467-023-40906-6 (PMC10447495; doi:10.1038/s41467-023-40906-6)
Supplement: Supplementary file 7 — Source Data [file 41467_2023_40906_MOESM7_ESM.xlsx]

## Sheet: Fig. 1
	Fig. 1c											Fig. 1d
	Energy (eV)	Co foil	Energy (eV)	B12	Energy (eV)	CoPc	Energy (eV)	CoO	Energy (eV)	Co2O3		Co foil			B12
	7537.37	0.000441898	7512.59	0.01705	7563.06	0.000934383	7508.33	0.00714	7508.51	0.01088		R+α	raw	fit	R+α	raw	fit
	7541.97	0.000366244	7513.74	0.01491	7564.08	0.000862305	7518.56	0.00595	7518.57	0.00809		0	2.14603	2.02891	0	0.25288	0.31513
	7546.58	0.000333607	7517.16	0.0216	7566.46	0.000729991	7523.55	0.00564	7523.58	0.00687		0.03068	2.11052	1.99645	0.03068	0.24832	0.31169
	7551.17	0.000206038	7526.05	0.00813	7570.6	0.000641219	7528.54	0.00497	7528.56	0.00602		0.06136	2.0067	1.9016	0.06136	0.23536	0.30231
	7555.76	0.000145573	7531.33	0.00744	7575.12	0.000526124	7533.55	0.00424	7533.57	0.00556		0.09204	1.84307	1.75221	0.09204	0.21614	0.28987
	7560.39	8.53787e-05	7540.63	0.00761	7579.66	0.00041688	7538.55	0.004	7538.56	0.00602		0.12272	1.63519	1.56262	0.12272	0.19463	0.27894
	7565.05	2.03404e-05	7547.84	0.00252	7584.21	0.000271168	7543.55	0.00389	7543.57	0.00585		0.1534	1.40869	1.35619	0.1534	0.1769	0.27488
	7569.72	1.87684e-05	7561.65	0.00235	7588.81	0.000183403	7548.54	0.00342	7548.54	0.00489		0.18408	1.20482	1.16969	0.18408	0.17016	0.28182
	7574.38	4.13952e-05	7563.69	0.00384	7593.39	7.71984e-05	7553.54	0.003	7553.55	0.00418		0.21476	1.08349	1.05523	0.21476	0.17882	0.30035
	7579	-1.84194e-05	7577.12	0.002	7597.98	-5.84234e-05	7558.55	0.00257	7558.54	0.00376		0.24544	1.09927	1.06065	0.24544	0.20068	0.32718
	7583.63	-0.000101635	7590.31	0.005	7602.49	-0.000166444	7563.57	0.00229	7563.53	0.00398		0.27612	1.24898	1.18668	0.27612	0.22911	0.3569
	7588.26	-2.42786e-05	7595.36	-0.00212	7606.99	-0.000265659	7568.54	0.00192	7568.54	0.00476		0.3068	1.47638	1.38666	0.3068	0.25738	0.38391
	7592.85	-4.32015e-05	7600.4	0.00163	7611.44	-0.000335636	7573.53	0.00162	7573.55	0.00478		0.33748	1.72391	1.60884	0.33748	0.28033	0.40342
	7597.41	-3.67815e-05	7605.37	-0.00359	7615.83	-0.000358209	7578.51	0.00139	7578.54	0.00412		0.36816	1.95157	1.81566	0.36816	0.29435	0.41181
	7601.9	-4.91773e-05	7610.36	-0.00113	7620.13	-0.000414446	7583.51	0.000779304	7583.52	0.00354		0.39884	2.13332	1.98227	0.39884	0.29715	0.4068
	7606.34	-3.87052e-05	7615.39	-0.00341	7624.36	-0.000556804	7588.49	0.000485914	7588.51	0.00234		0.42951	2.25217	2.09239	0.42951	0.28774	0.38762
	7610.75	-1.17395e-05	7620.42	-0.00136	7628.57	-0.000598086	7593.49	0.000122514	7593.5	0.00179		0.46019	2.29774	2.136	0.46019	0.26657	0.35541
	7615.11	9.61976e-06	7625.36	-0.00195	7632.84	-0.000610812	7598.48	8.46624e-05	7598.48	0.00129		0.49087	2.26538	2.10851	0.49087	0.23609	0.31408
	7619.45	5.22728e-05	7630.4	-0.00364	7637.18	-0.000528888	7603.47	-0.000406468	7603.46	0.00177		0.52155	2.15621	2.01061	0.52155	0.20204	0.27207
	7623.76	9.61624e-05	7635.38	0.000734763	7641.6	-0.000625056	7608.49	-0.000242291	7608.47	0.000442182		0.55223	1.9779	1.84897	0.55223	0.17581	0.24476
	7628.05	0.000178237	7640.38	-0.00275	7646.04	-0.000552628	7613.49	-0.000669127	7613.49	-0.00132		0.58291	1.74683	1.63799	0.58291	0.17399	0.25082
	7632.43	0.000218112	7645.45	-0.00536	7650.46	-0.000491264	7618.5	-0.00034983	7618.5	-0.00199		0.61359	1.49312	1.40394	0.61359	0.20448	0.29543
	7636.88	0.000351315	7650.37	-0.00121	7654.85	-0.000432309	7623.51	-0.000689326	7623.5	-0.00285		0.64427	1.27035	1.19308	0.64427	0.25716	0.3655
	7641.36	0.000402704	7655.4	0.000855847	7659.11	-0.000343028	7628.5	-0.0005139	7628.5	-0.00311		0.67495	1.16195	1.07814	0.67495	0.31784	0.44496
	7645.84	0.000559865	7660.41	-0.000837775	7663.18	-0.000218032	7633.49	-0.000545729	7633.5	-0.00314		0.70563	1.23931	1.12686	0.70563	0.37608	0.52183
	7650.3	0.000683497	7665.4	-0.00177	7666.98	-5.86376e-05	7638.49	-0.000632769	7638.48	-0.00235		0.73631	1.48353	1.33064	0.73631	0.4244	0.58733
	7654.7	0.000864993	7670.37	-0.000749583	7670.51	0.000146451	7643.46	-0.000555191	7643.43	-0.0026		0.76699	1.81585	1.61998	0.76699	0.45705	0.6347
	7659.01	0.00109	7675.43	-0.000564731	7673.42	0.000324455	7648.36	-0.000762415	7648.23	-0.00286		0.79767	2.16851	1.93067	0.79767	0.46962	0.65875
	7663.19	0.00137	7680.38	0.00277	7674.9	0.000412359	7653.06	-0.00138	7652.66	-0.0029		0.82835	2.49662	2.21945	0.82835	0.45928	0.656
	7667.19	0.00157	7685.4	0.00642	7676.41	0.000523135	7656.81	-0.00151	7656.18	-0.00208		0.85903	2.76977	2.4571	0.85903	0.42571	0.62524
	7670.98	0.00184	7686.43	0.00483	7679.89	0.00088845	7661.14	-0.00166	7660.68	-0.00135		0.88971	2.96636	2.62293	0.88971	0.37371	0.5692
	7674.55	0.00224	7687.62	0.0034	7684.2	0.00147	7668.4	-0.000412832	7668.59	-0.000993082		0.92039	3.07128	2.70241	0.92039	0.32042	0.49835
	7677.48	0.00258	7688.84	0.00115	7688.58	0.00218	7673.57	-0.000314341	7673.57	-0.0011		0.95107	3.07537	2.68656	0.95107	0.30806	0.43966
	7679.21	0.00275	7690.02	0.00242	7689.73	0.0024	7678.57	0.000160587	7678.56	-0.00115		0.98175	2.97573	2.57224	0.98175	0.38469	0.44375
	7681.49	0.0031	7691.23	0.00423	7690.84	0.00267	7683.54	0.000732213	7683.57	-0.000967143		1.01243	2.77696	2.36323	1.01243	0.54591	0.55018
	7684.89	0.00367	7692.45	0.00571	7691.94	0.00295	7688.54	0.00195	7688.57	-5.76431e-05		1.04311	2.49359	2.07296	1.04311	0.76284	0.74494
	7689.21	0.00474	7693.63	0.00788	7693.03	0.00327	7693.57	0.00333	7693.58	0.00123		1.07379	2.15577	1.73128	1.07379	1.01636	0.99659
	7690.35	0.00512	7694.83	0.00525	7694.12	0.00367	7694.65	0.00394	7694.65	0.0018		1.10447	1.82161	1.40227	1.10447	1.29459	1.28315
	7691.45	0.00545	7696.03	0.00557	7695.22	0.00405	7695.86	0.00449	7695.84	0.00256		1.13515	1.59597	1.21641	1.13515	1.58831	1.59
	7692.54	0.0059	7697.24	0.01155	7696.31	0.00454	7697.05	0.00532	7697.04	0.00146		1.16583	1.61094	1.32651	1.16583	1.88902	1.90565
	7693.65	0.00633	7698.44	0.00948	7697.4	0.00504	7698.25	0.00566	7698.25	0.00287		1.19651	1.90199	1.712	1.19651	2.18845	2.21999
	7694.75	0.00682	7699.63	0.01204	7698.49	0.00564	7699.45	0.00662	7699.44	0.0056		1.22718	2.37148	2.23271	1.22718	2.47845	2.52359
	7695.85	0.00753	7700.84	0.01561	7699.58	0.00625	7700.65	0.00766	7700.64	0.00491		1.25786	2.90797	2.78592	1.25786	2.75106	2.80762
	7696.95	0.00822	7702.03	0.01618	7700.67	0.00699	7701.84	0.00859	7701.84	0.0065		1.28854	3.43389	3.30918	1.28854	2.99875	3.06393
	7698.04	0.00903	7703.22	0.02206	7701.75	0.00795	7703.04	0.01003	7703.04	0.00747		1.31922	3.89502	3.758	1.31922	3.2146	3.28523
	7699.14	0.00997	7704.45	0.0246	7702.84	0.00905	7704.24	0.01191	7704.24	0.00895		1.3499	4.24931	4.09603	1.3499	3.39253	3.46525
	7700.23	0.01121	7705.65	0.03116	7703.92	0.01052	7705.44	0.01482	7705.44	0.01451		1.38058	4.46195	4.29192	1.38058	3.52748	3.59895
	7701.33	0.01281	7706.82	0.03729	7705.01	0.01245	7706.64	0.01969	7706.65	0.02009		1.41126	4.50362	4.31847	1.41126	3.61562	3.68266
	7702.43	0.01484	7708.04	0.05498	7706.09	0.01535	7707.85	0.03273	7707.84	0.04225		1.44194	4.35019	4.15273	1.44194	3.65446	3.71419
	7703.53	0.01761	7709.23	0.09188	7707.18	0.02116	7709.04	0.04835	7709.05	0.07439		1.47262	3.98302	3.77643	1.47262	3.64293	3.69292
	7704.62	0.02186	7712.84	0.12657	7708.25	0.03173	7710.24	0.04624	7710.24	0.06508		1.5033	3.38973	3.1765	1.5033	3.58146	3.61975
	7705.71	0.02927	7714.04	0.15872	7709.31	0.04089	7711.43	0.05346	7711.44	0.07424		1.53398	2.56606	2.34559	1.53398	3.47195	3.49716
	7706.81	0.04558	7715.23	0.23048	7710.39	0.0497	7712.65	0.07471	7712.63	0.08046		1.56466	1.52546	1.28323	1.56466	3.31769	3.32902
	7707.9	0.09324	7716.44	0.27409	7711.46	0.07295	7713.84	0.11626	7713.85	0.09362		1.59534	0.49741	0.11311	1.59534	3.12331	3.12051
	7708.99	0.18661	7717.63	0.31339	7712.54	0.13184	7715.04	0.18937	7715.03	0.1339		1.62602	1.46107	1.52981	1.62602	2.89456	2.87793
	7710.07	0.27206	7718.83	0.38874	7713.61	0.21662	7716.24	0.31096	7716.23	0.21658		1.6567	3.14699	3.23965	1.6567	2.63814	2.60845
	7711.16	0.33307	7720.04	0.49711	7714.68	0.36571	7717.43	0.45281	7717.44	0.34752		1.68738	5.04272	5.12952	1.68738	2.36149	2.31988
	7712.24	0.36426	7721.24	0.62247	7715.76	0.41984	7718.64	0.58659	7718.63	0.46335		1.71806	7.09677	7.17049	1.71806	2.07253	2.02044
	7713.33	0.37277	7722.45	0.74004	7716.84	0.36919	7719.84	0.75382	7719.84	0.55889		1.74874	9.27121	9.32978	1.74874	1.77938	1.71844
	7714.41	0.38769	7723.62	0.8484	7717.92	0.38293	7721.04	1.00041	7721.03	0.6783		1.77942	11.5272	11.5708	1.77942	1.49012	1.42209
	7715.5	0.43467	7724.82	0.94543	7719	0.43569	7722.24	1.20241	7722.23	0.82852		1.8101	13.8237	13.8539	1.8101	1.21254	1.13927
	7716.59	0.50019	7726.03	1.01409	7720.08	0.50915	7723.44	1.33109	7723.44	0.92067		1.84078	16.118	16.1372	1.84078	0.9539	0.87745
	7717.69	0.57002	7727.21	1.04595	7721.17	0.60879	7724.64	1.47838	7724.63	0.98503		1.87146	18.3667	18.3779	1.87146	0.72084	0.64384
	7718.78	0.63784	7728.46	1.04305	7722.26	0.71071	7725.84	1.57558	7725.83	1.06013		1.90214	20.5265	20.533	1.90214	0.51934	0.44623
	7719.88	0.6925	7729.62	1.03355	7723.33	0.82858	7727.03	1.50956	7727.03	1.20542		1.93282	22.5556	22.5606	1.93282	0.35497	0.29549
	7720.98	0.74037	7730.85	1.03407	7724.41	0.94601	7728.23	1.38115	7728.24	1.37932		1.9635	24.4144	24.421	1.9635	0.23355	0.20938
	7722.07	0.79495	7732.03	1.04656	7725.5	1.04075	7729.43	1.25854	7729.43	1.40242		1.99418	26.0667	26.0774	1.99418	0.16057	0.19598
	7723.17	0.85474	7733.23	1.06897	7726.58	1.11291	7730.63	1.15843	7730.64	1.29018		2.02485	27.4807	27.4973	2.02485	0.13206	0.21972
	7724.26	0.9043	7734.45	1.08545	7727.65	1.16117	7731.83	1.07175	7731.82	1.16248		2.05553	28.6294	28.6529	2.05553	0.12603	0.24354
	7725.36	0.93685	7735.64	1.08765	7728.73	1.17467	7733.03	0.98416	7733.03	1.07882		2.08621	29.4918	29.5219	2.08621	0.1266	0.25619
	7726.45	0.9576	7736.83	1.07314	7730.13	1.14586	7734.23	0.92066	7734.23	1.0542		2.11689	30.0527	30.0884	2.11689	0.14113	0.26096
	7727.54	0.9713	7738.05	1.05659	7731.91	1.11506	7735.44	0.8949	7735.44	1.04697		2.14757	30.3037	30.3427	2.14757	0.18549	0.26838
	7728.63	0.97888	7739.24	1.03916	7733.71	1.11851	7736.63	0.89904	7736.63	1.04256		2.17825	30.243	30.2821	2.17825	0.2614	0.29081
	7729.73	0.98355	7740.43	1.03291	7735.5	1.13492	7737.84	0.92766	7737.83	1.03545		2.20893	29.8753	29.9102	2.20893	0.36021	0.3351
	7731.09	0.99406	7741.66	1.02809	7737.29	1.12003	7739.45	0.98349	7739.45	1.00551		2.23961	29.2116	29.2377	2.23961	0.47289	0.399
	7732.61	1.01139	7742.86	1.02338	7739.1	1.05833	7740.46	1.00678	7740.45	0.99885		2.27029	28.2693	28.2813	2.27029	0.59183	0.47496
	7734.38	1.01216	7744.05	1.01552	7740.91	0.99824	7741.48	1.00836	7741.47	1.0068		2.30097	27.0708	27.0634	2.30097	0.71049	0.55476
	7736.17	0.99132	7745.23	1.00761	7742.73	0.96731	7743.46	0.96829	7742.47	1.01561		2.33165	25.6436	25.612	2.33165	0.82314	0.63132
	7737.97	0.97231	7746.37	1.00161	7744.55	0.95408	7744.48	0.94267	7743.47	1.01496		2.36233	24.0191	23.959	2.36233	0.92486	0.69901
	7739.78	0.96049	7748.35	0.98996	7746.37	0.94592	7746.46	0.90677	7745.48	0.99047		2.39301	22.232	22.1404	2.39301	1.01156	0.75352
	7741.59	0.95245	7749.35	0.98684	7748.19	0.94099	7747.47	0.89087	7747.48	0.95663		2.42369	20.3188	20.1947	2.42369	1.08011	0.79183
	7743.41	0.94686	7751.34	0.97629	7750.02	0.9351	7749.46	0.86337	7749.46	0.9236		2.45437	18.3178	18.1623	2.45437	1.12833	0.81209
	7745.23	0.94491	7752.34	0.97241	7751.84	0.92011	7750.46	0.85475	7750.47	0.91002		2.48505	16.2673	16.0845	2.48505	1.15506	0.81358
	7747.05	0.95304	7753.34	0.96686	7753.66	0.89504	7751.47	0.84924	7752.46	0.88781		2.51573	14.205	14.0025	2.51573	1.16013	0.79671
	7748.88	0.97168	7754.35	0.96152	7755.48	0.86825	7752.48	0.84793	7753.47	0.87862		2.54641	12.1676	11.9575	2.54641	1.14432	0.7629
	7750.7	0.99744	7756.34	0.94757	7757.3	0.8493	7754.46	0.85648	7755.47	0.8606		2.57709	10.1898	9.98932	2.57709	1.10926	0.71456
	7752.51	1.02659	7758.36	0.93376	7759.11	0.84402	7755.46	0.86335	7757.46	0.83867		2.60777	8.30443	8.13778	2.60777	1.05735	0.65501
	7754.33	1.05411	7760.35	0.93028	7760.92	0.85484	7756.47	0.8715	7758.47	0.83232		2.63845	6.54323	6.44369	2.63845	0.9916	0.5885
	7756.17	1.07471	7761.35	0.93226	7762.73	0.88017	7758.47	0.88628	7760.48	0.83502		2.66913	4.9398	4.95326	2.66913	0.91547	0.52014
	7757.99	1.08294	7762.37	0.9397	7764.55	0.91097	7759.47	0.89426	7762.47	0.84483		2.69981	3.5387	3.7269	2.69981	0.83272	0.45591
	7759.81	1.07957	7764.35	0.9407	7766.38	0.93395	7761.46	0.91193	7764.47	0.85003		2.73049	2.42342	2.85005	2.73049	0.74723	0.40235
	7761.63	1.06624	7766.38	0.95637	7768.2	0.94355	7762.46	0.92852	7766.46	0.86546		2.76117	1.77794	2.4101	2.76117	0.66281	0.3653
	7763.44	1.04266	7768.35	0.9624	7770.04	0.94476	7763.46	0.95128	7767.47	0.87568		2.79185	1.78733	2.37986	2.79185	0.58307	0.34761
	7765.27	1.01443	7769.35	0.96701	7771.89	0.94479	7765.46	1.00817	7769.46	0.89678		2.82252	2.22372	2.57292	2.82252	0.51115	0.34693
	7767.1	0.98477	7771.35	0.97363	7773.72	0.94709	7766.46	1.03632	7770.46	0.90782		2.8532	2.75391	2.80444	2.8532	0.44953	0.35666
	7768.93	0.95908	7772.37	0.97604	7775.56	0.95275	7767.48	1.06026	7771.46	0.92001		2.88388	3.23963	2.9753	2.88388	0.39976	0.36922
	7770.77	0.94269	7774.39	0.98031	7777.4	0.96072	7769.47	1.09518	7772.47	0.93279		2.91456	3.64188	3.04713	2.91456	0.36223	0.37846
	7772.62	0.93446	7776.36	0.98428	7779.24	0.96866	7771.47	1.11691	7773.49	0.94816		2.94524	3.95575	3.0125	2.94524	0.33613	0.38037
	7774.45	0.93027	7778.38	0.98712	7781.08	0.97672	7772.48	1.12792	7775.47	0.96175		2.97592	4.18897	2.87993	2.97592	0.31978	0.37285
	7776.3	0.92679	7780.35	0.99207	7782.92	0.98279	7774.46	1.13428	7777.46	0.97692		3.0066	4.3541	2.66708	3.0066	0.31116	0.35523
	7778.14	0.92421	7781.37	0.99151	7784.75	0.98706	7775.48	1.1288	7779.42	1.00438		3.03728	4.46498	2.39801	3.03728	0.30844	0.32801
	7779.99	0.92464	7782.37	0.99521	7786.57	0.99131	7777.46	1.10682	7780.42	1.02245		3.06796	4.53462	2.1023	3.06796	0.31011	0.29253
	7781.83	0.9298	7783.4	0.99805	7788.4	0.99612	7778.47	1.09408	7782.44	1.04812		3.09864	4.57398	1.81561	3.09864	0.31486	0.25092
	7783.68	0.93802	7785.36	0.99967	7790.24	1.00124	7780.47	1.0685	7784.41	1.06206		3.12932	4.59125	1.5795	3.12932	0.32139	0.20604
	7785.51	0.94775	7786.38	1.00375	7792.09	1.00528	7781.48	1.05552	7786.38	1.06801		3.16	4.59176	1.43507	3.16	0.32817	0.16183
	7787.33	0.95958	7788.39	1.00958	7793.92	1.0074	7783.46	1.03242	7788.35	1.06221		3.19068	4.57837	1.40341	3.19068	0.3335	0.1242
	7789.16	0.97332	7790.39	1.01323	7795.78	1.00759	7784.47	1.02301	7790.3	1.05725		3.22136	4.55221	1.46724	3.22136	0.33559	0.10213
	7791	0.98474	7791.4	1.01346	7797.63	1.00673	7785.47	1.01561	7792.23	1.05745		3.25204	4.51377	1.58259	3.25204	0.33279	0.10263
	7792.85	0.99282	7792.4	1.01499	7799.49	1.00552	7786.48	1.0071	7793.24	1.05704		3.28272	4.46386	1.70575	3.28272	0.32384	0.11983
	7794.7	1.00134	7794.43	1.01663	7801.35	1.00445	7788.48	0.98769	7794.24	1.0533		3.3134	4.40463	1.806	3.3134	0.30809	0.14195
	7796.55	1.01361	7795.43	1.01642	7803.2	1.00398	7789.48	0.97905	7795.26	1.04678		3.34408	4.34025	1.86528	3.34408	0.28586	0.16154
	7798.41	1.02996	7797.43	1.01519	7805.06	1.00371	7790.49	0.97176	7796.28	1.04128		3.37476	4.2773	1.87495	3.37476	0.25895	0.17515
	7800.27	1.04959	7798.5	1.01572	7806.91	1.00339	7792.49	0.96167	7797.3	1.03381		3.40544	4.22474	1.83313	3.40544	0.23146	0.1813
	7802.12	1.07058	7799.61	1.02	7808.77	1.00252	7794.47	0.95616	7798.34	1.02778		3.43612	4.1934	1.74312	3.43612	0.21097	0.17965
	7803.97	1.08967	7801.52	1.01685	7810.61	1.0005	7795.47	0.95559	7799.41	1.0202		3.4668	4.1948	1.61249	3.4668	0.20798	0.17057
	7805.82	1.10233	7806.27	1.0159	7812.45	0.99735	7796.47	0.95775	7800.43	1.01069		3.49748	4.23962	1.4528	3.49748	0.22994	0.15499
	7807.67	1.10637	7807.42	1.00878	7814.28	0.9934	7798.48	0.96626	7801.44	0.99896		3.52816	4.33589	1.27982	3.52816	0.27495	0.13433
	7809.53	1.10108	7810.15	1.0023	7816.13	0.98938	7800.45	0.97579	7802.45	0.9889		3.55884	4.48764	1.11422	3.55884	0.33528	0.11056
	7811.37	1.09041	7811.51	1.00514	7817.99	0.98587	7801.45	0.98077	7803.46	0.98165		3.58952	4.69436	0.98168	3.58952	0.40347	0.08653
	7813.2	1.07818	7813.47	0.99831	7819.85	0.98316	7802.45	0.98439	7805.46	0.97174		3.62019	4.95149	0.90823	3.62019	0.47392	0.06681
	7815.04	1.06482	7815.48	0.99805	7821.71	0.98121	7804.44	0.98749	7806.48	0.96884		3.65087	5.25155	0.90672	3.65087	0.54252	0.05832
	7816.88	1.0492	7816.5	1.00686	7823.58	0.97993	7805.45	0.98732	7807.48	0.96296		3.68155	5.58545	0.96549	3.68155	0.60611	0.0645
	7818.73	1.03195	7817.55	0.99847	7825.45	0.97879	7807.44	0.98467	7809.47	0.9576		3.71223	5.94359	1.05676	3.71223	0.66225	0.07926
	7820.59	1.01453	7818.61	0.99712	7827.32	0.97794	7808.45	0.98426	7811.46	0.95872		3.74291	6.31655	1.1533	3.74291	0.70907	0.09543
	7822.45	0.99774	7819.63	0.99895	7829.18	0.97732	7810.44	0.98558	7812.47	0.9622		3.77359	6.69549	1.2356	3.77359	0.74531	0.10918
	7824.31	0.98129	7820.68	0.99732	7831.05	0.97702	7811.44	0.98812	7814.47	0.96518		3.80427	7.07224	1.29166	3.80427	0.77024	0.1187
	7826.18	0.96559	7821.77	0.99999	7832.92	0.97681	7813.43	0.99319	7816.49	0.96926		3.83495	7.43933	1.31509	3.83495	0.78366	0.12319
	7828.04	0.95126	7822.83	1.00197	7834.79	0.97656	7815.43	1.00447	7818.46	0.97244		3.86563	7.7899	1.30371	3.86563	0.78592	0.12245
	7829.9	0.93951	7824.1	1.00195	7836.65	0.97596	7817.4	1.01972	7819.49	0.9734		3.89631	8.11763	1.25866	3.89631	0.77786	0.1167
	7831.77	0.93123	7826.14	0.99979	7838.5	0.97498	7819.37	1.03378	7821.49	0.96879		3.92699	8.41669	1.18395	3.92699	0.76073	0.10652
	7833.64	0.92781	7829.92	0.99853	7843.13	0.9705	7821.35	1.04243	7823.47	0.97297		3.95767	8.68181	1.08626	3.95767	0.73619	0.09281
	7835.51	0.92945	7831.21	0.99389	7845	0.96809	7822.36	1.04364	7825.46	0.97755		3.98835	8.90825	0.97506	3.98835	0.70614	0.07682
	7837.38	0.93457	7834.02	0.99646	7846.88	0.96597	7824.35	1.04104	7826.46	0.97864		4.01903	9.09196	0.86291	4.01903	0.67265	0.06032
	7839.24	0.94051	7836.74	0.99337	7848.75	0.96432	7825.36	1.03654	7828.48	0.98328		4.04971	9.22969	0.76559	4.04971	0.63777	0.04613
	7843.84	0.9506	7838.38	0.99377	7850.64	0.96354	7826.37	1.03118	7830.46	0.99375		4.08039	9.31912	0.70035	4.08039	0.60337	0.0388
	7845.73	0.95472	7839.39	0.99207	7852.52	0.96357	7827.38	1.02475	7831.47	0.99777		4.11107	9.35902	0.67968	4.11107	0.57097	0.04157
	7847.6	0.95898	7841.58	0.99181	7854.39	0.96467	7828.4	1.01862	7833.45	1.00025		4.14175	9.34933	0.70291	4.14175	0.54153	0.05101
	7849.5	0.96375	7843.24	0.99003	7856.27	0.96683	7830.42	1.00383	7834.45	0.99985		4.17243	9.29129	0.75599	4.17243	0.51536	0.06192
	7851.39	0.96844	7844.77	0.99043	7858.14	0.96991	7831.43	0.99572	7835.47	1.00173		4.20311	9.1874	0.82053	4.20311	0.49214	0.07142
	7853.27	0.97351	7846.55	0.99067	7860.02	0.97382	7832.46	0.98651	7837.45	1.00257		4.23379	9.04147	0.88109	4.23379	0.47101	0.07815
	7855.16	0.98027	7848.9	0.98833	7861.9	0.9782	7833.47	0.97845	7838.45	1.00097		4.26447	8.85845	0.92708	4.26447	0.45079	0.0815
	7857.04	0.98977	7849.98	0.98626	7863.77	0.98297	7835.48	0.96423	7839.45	0.99708		4.29515	8.64429	0.95214	4.29515	0.43028	0.08129
	7858.92	1.00215	7851.08	0.99029	7865.63	0.98787	7837.47	0.95547	7840.46	0.99437		4.32583	8.40564	0.95324	4.32583	0.40838	0.07765
	7860.81	1.01651	7852.09	0.98941	7867.49	0.99272	7839.48	0.95535	7842.45	0.99045		4.35651	8.1496	0.92997	4.35651	0.38436	0.07093
	7862.7	1.03191	7855.08	0.99236	7869.36	0.99737	7841.47	0.9662	7844.46	0.98232		4.38719	7.88324	0.88419	4.38719	0.35783	0.06171
	7864.57	1.04769	7856.89	0.99203	7871.24	1.00171	7843.48	0.98316	7846.45	0.96578		4.41786	7.61328	0.81987	4.41786	0.32883	0.05078
	7866.45	1.06328	7859.78	0.99818	7873.12	1.00536	7844.48	0.99247	7847.46	0.95722		4.44854	7.3456	0.74316	4.44854	0.29779	0.03926
	7868.33	1.078	7861.19	0.99502	7875	1.00827	7845.48	1.00073	7848.46	0.95131		4.47922	7.08492	0.66254	4.47922	0.2655	0.02899
	7870.22	1.09072	7862.48	0.99446	7876.89	1.01023	7847.48	1.01443	7850.45	0.93615		4.5099	6.83451	0.58916	4.5099	0.23308	0.02329
	7872.14	1.10067	7865.42	1.00106	7878.79	1.01121	7848.48	1.01905	7852.46	0.92504		4.54058	6.59612	0.53603	4.54058	0.20194	0.02517
	7874.07	1.10697	7867.43	1.00106	7880.68	1.01133	7850.48	1.02162	7854.45	0.9206		4.57126	6.36998	0.5143	4.57126	0.17376	0.03209
	7876.01	1.10897	7869.68	1.00484	7882.58	1.01076	7851.49	1.0202	7855.46	0.92399		4.60194	6.15509	0.52675	4.60194	0.1504	0.04
	7877.99	1.10584	7871.62	1.00424	7884.49	1.00956	7852.49	1.01732	7857.48	0.92817		4.63262	5.94957	0.56523	4.63262	0.13355	0.04686
	7880.01	1.09703	7873.66	1.00694	7886.44	1.00826	7854.49	1.00954	7860.42	0.94272		4.6633	5.75115	0.61623	4.6633	0.12402	0.05179
	7881.99	1.08395	7875.63	1.00958	7888.43	1.00691	7855.5	1.00615	7862.45	0.95728		4.69398	5.55759	0.6673	4.69398	0.12105	0.05439
	7883.91	1.06689	7877.67	1.01258	7890.45	1.00572	7857.47	1.00096	7864.45	0.97378		4.72466	5.36712	0.70939	4.72466	0.12242	0.05456
	7885.85	1.04729	7879.67	1.0128	7892.44	1.00499	7858.48	0.99978	7866.45	0.98648		4.75534	5.17867	0.73671	4.75534	0.1255	0.05238
	7887.81	1.02515	7881.67	1.013	7894.42	1.00463	7860.49	1.0013	7868.47	1.00021		4.78602	4.99201	0.74611	4.78602	0.1281	0.04808
	7889.79	1.00139	7883.63	1.01496	7896.44	1.00444	7862.5	1.00752	7870.47	1.00823		4.8167	4.80768	0.73654	4.8167	0.12877	0.04203
	7891.84	0.97736	7885.67	1.00978	7898.49	1.00442	7864.49	1.01673	7872.49	1.01804		4.84738	4.62683	0.70873	4.84738	0.1267	0.03471
	7893.96	0.95534	7887.61	1.00948	7900.55	1.00439	7866.5	1.02608	7874.49	1.02488		4.87806	4.45081	0.66509	4.87806	0.12156	0.02677
	7896.08	0.93866	7889	1.01316	7902.59	1.00407	7868.51	1.0349	7876.51	1.02935		4.90874	4.28089	0.60966	4.90874	0.11335	0.01918
	7898.12	0.92934	7891.65	1.01108	7904.67	1.00347	7870.49	1.04241	7878.51	1.02987		4.93942	4.11773	0.54831	4.93942	0.1023	0.01387
	7900.14	0.92732	7893.71	1.01037	7906.86	1.00245	7872.5	1.049	7880.5	1.02867		4.9701	3.96117	0.48894	4.9701	0.08879	0.01367
	7902.16	0.93157	7895.75	1.01254	7909.16	1.00103	7874.51	1.05324	7882.51	1.02783		5.00078	3.8099	0.44133	5.00078	0.07336	0.01783
	7904.16	0.93991	7897.61	1.01336	7911.4	0.99934	7876.5	1.05374	7884.5	1.02651		5.03146	3.66155	0.41531	5.03146	0.0567	0.02305
	7906.18	0.95006	7899.34	1.01055	7913.66	0.99772	7878.5	1.05013	7886.5	1.02782		5.06214	3.51279	0.41615	5.06214	0.03994	0.02765
	7908.21	0.96041	7901	1.01024	7916.01	0.99615	7880.5	1.04433	7888.52	1.03265		5.09282	3.35969	0.44068	5.09282	0.02606	0.03098
	7910.3	0.97019	7902.63	1.0109	7918.69	0.99472	7882.49	1.03538	7890.51	1.03532		5.1235	3.19813	0.47943	5.1235	0.02361	0.03278
	7912.53	0.97893	7904.3	1.01081	7921.42	0.99378	7884.51	1.02473	7892.5	1.03182		5.15418	3.02429	0.52196	5.15418	0.0355	0.03297
	7914.95	0.98582	7906.08	1.01126	7924.07	0.99323	7886.5	1.01313	7894.52	1.02688		5.18486	2.835	0.56006	5.18486	0.05256	0.03161
	7917.28	0.98989	7907.94	1.00959	7926.78	0.99312	7888.51	1.00017	7896.51	1.01847		5.21553	2.62808	0.58812	5.21553	0.07066	0.02883
	7919.48	0.99218	7909.95	1.0065	7929.61	0.99337	7890.51	0.98682	7898.51	1.01094		5.24621	2.40256	0.60278	5.24621	0.08857	0.02486
	7921.68	0.9933	7911.92	1.00379	7934.54	0.99514	7892.5	0.97369	7900.51	1.00546		5.27689	2.15875	0.60244	5.27689	0.10574	0.01997
	7923.83	0.99376	7913.84	1.00174	7939.31	0.99552	7894.5	0.96312	7902.51	1.00204		5.30757	1.89823	0.58701	5.30757	0.12183	0.01446
	7925.93	0.99391	7915.72	1.00384	7942.07	0.99571	7896.51	0.95536	7904.51	0.99831		5.33825	1.6238	0.55775	5.33825	0.13658	0.00874
	7928.06	0.99393	7917.5	1.00093	7945.09	0.99608	7898.5	0.95272	7906.51	0.99311		5.36893	1.3393	0.51718	5.36893	0.14977	0.00369
	7930.21	0.99375	7919.23	1.00174	7948.13	0.99616	7900.52	0.95488	7908.51	0.98907		5.39961	1.04948	0.46922	5.39961	0.1612	0.00444
	7932.23	0.99378	7920.95	1.00382	7950.48	0.9957	7902.5	0.96139	7910.51	0.98488		5.43029	0.75987	0.41933	5.43029	0.17069	0.00902
	7934.31	0.99406	7922.67	0.99957	7952.39	0.99534	7904.51	0.97002	7912.51	0.98128		5.46097	0.47712	0.37464	5.46097	0.1781	0.0133
	7936.56	0.99486	7924.46	0.99957	7954.28	0.99497	7906.51	0.98002	7914.51	0.97732		5.49165	0.21343	0.34339	5.49165	0.18328	0.01678
	7939.26	0.99758	7926.21	0.99847	7956.2	0.99461	7908.51	0.98974	7916.5	0.97326		5.52233	0.11261	0.33234	5.52233	0.18615	0.0193
	7943.04	1.0073	7927.57	0.99475	7958.13	0.99422	7910.5	0.99835	7918.53	0.96694		5.55301	0.31744	0.34271	5.55301	0.18665	0.02079
	7947.89	1.02655	7928.93	0.99384	7960.06	0.99386	7912.53	1.00551	7920.51	0.96259		5.58369	0.52427	0.36903	5.58369	0.18478	0.02125
	7950.11	1.03615	7930.2	0.99701	7961.98	0.99347	7914.52	1.0119	7922.51	0.96018		5.61437	0.70502	0.40277	5.61437	0.18058	0.02075
	7952.16	1.04343	7931.35	0.99651	7963.87	0.99319	7916.51	1.01508	7924.51	0.96128		5.64505	0.85461	0.43619	5.64505	0.17415	0.01938
	7954.19	1.04945	7932.47	0.99865	7965.76	0.99303	7918.5	1.01667	7926.51	0.96605		5.67573	0.97076	0.46366	5.67573	0.16563	0.01729
	7956.24	1.05383	7933.56	0.99442	7967.64	0.99297	7920.52	1.01687	7928.51	0.97298		5.70641	1.05262	0.48154	5.70641	0.15523	0.01464
	7958.34	1.05576	7935.81	0.99615	7969.52	0.99305	7922.51	1.01621	7930.51	0.97889		5.73709	1.10063	0.48785	5.73709	0.14318	0.01161
	7960.44	1.0548	7937.48	0.99604	7971.4	0.99317	7924.52	1.01615	7932.53	0.98458		5.76777	1.11644	0.48189	5.76777	0.12977	0.0084
	7962.55	1.05065	7939.25	0.99815	7973.28	0.99344	7926.54	1.01599	7934.53	0.99082		5.79845	1.10288	0.46415	5.79845	0.11532	0.00522
	7964.66	1.04388	7940.99	0.99588	7975.17	0.99377	7928.51	1.01641	7936.51	0.99725		5.82913	1.064	0.43619	5.82913	0.10022	0.00238
	7966.82	1.03476	7945.19	0.99685	7977.05	0.99423	7930.51	1.01537	7938.51	1.0043		5.85981	1.00508	0.40066	5.85981	0.08496	0.00171
	7969.01	1.02388	7951.23	0.99568	7978.93	0.99471	7932.52	1.01523	7940.53	1.01009		5.89049	0.9327	0.36141	5.89049	0.07017	0.00366
	7971.15	1.01297	7955.75	0.99649	7980.81	0.99517	7934.5	1.01517	7942.5	1.01234		5.92117	0.85497	0.32365	5.92117	0.05688	0.00551
	7973.3	1.00291	7958.8	0.99281	7982.7	0.99578	7936.54	1.01533	7944.53	1.01125		5.95185	0.78151	0.29378	5.95185	0.04676	0.0069
	7975.45	0.99445	7960.93	0.99644	7984.58	0.99627	7938.51	1.01539	7946.51	1.00767		5.98253	0.72315	0.27806	5.98253	0.04227	0.00778
	7977.62	0.98809	7962.8	0.99461	7986.46	0.99683	7940.51	1.01649	7948.51	1.00463		6.0132	0.69004	0.27969	6.0132	0.04489	0.00813
	7979.77	0.98368	7964.85	0.99531	7988.34	0.99742	7942.52	1.01419	7950.51	1.00155		6.04388	0.68835	0.29645	6.04388	0.05321	0.00802
	7981.7	0.98086	7966.74	0.99593	7990.21	0.99792	7944.54	1.0121	7952.51	1.00018		6.07456	0.71729	0.32217	6.07456	0.06464	0.00749
	7983.57	0.97868	7968.77	0.99614	7992.06	0.99849	7946.53	1.00957	7954.52	0.99966		6.10524	0.76992	0.35014	6.10524	0.07739	0.00663
	7985.43	0.97681	7970.86	0.99376	7993.9	0.99901	7948.51	1.00657	7956.53	0.99742		6.13592	0.83702	0.37497	6.13592	0.09046	0.00554
	7987.29	0.97493	7972.8	0.99314	7995.77	0.99941	7950.51	1.00414	7958.51	0.99427		6.1666	0.91031	0.39298	6.1666	0.10332	0.00432
	7989.15	0.97304	7974.94	0.995	7997.66	0.99991	7952.5	1.00295	7960.52	0.9926		6.19728	0.98372	0.40191	6.19728	0.11563	0.00306
	7991.01	0.97086	7976.99	0.99428	8000.45	1.00063	7954.53	1.00149	7962.53	0.99132		6.22796	1.05336	0.40065	6.22796	0.12715	0.00188
	7992.85	0.96866	7979.03	0.99238	8003.28	1.00151	7956.52	1.00036	7964.54	0.9923		6.25864	1.11711	0.38909	6.25864	0.1377	0.000996317
	7994.7	0.96678	7981.11	0.99324	8006.15	1.00244	7958.52	1.00027	7966.52	0.99386		6.28932	1.17415	0.36801	6.28932	0.1471	0.000983092
	7996.55	0.96538	7983.15	0.99369	8009.03	1.00337	7960.51	1.00016	7968.52	0.99485		6.32	1.22459	0.33908	6.32	0.15523	0.00154
	7999.34	0.96498	7985.18	0.99298	8011.93	1.00445	7962.53	0.99978	7970.53	0.99298		6.35068	1.26917	0.30496	6.35068	0.16194	0.00204
	8002.13	0.96722	7987.19	0.99296	8014.86	1.0055	7964.51	0.99877	7972.52	0.99169		6.38136	1.30897	0.26948	6.38136	0.16713	0.00235
	8004.93	0.97132	7989.21	0.99437	8017.8	1.0064	7966.53	0.9967	7974.53	0.99074		6.41204	1.34523	0.23789	6.41204	0.17073	0.00246
	8007.72	0.97607	7991.24	0.99236	8020.71	1.007	7968.52	0.99279	7976.54	0.99084		6.44272	1.37922	0.21657	6.44272	0.17267	0.0024
	8010.51	0.98078	7993.25	0.99302	8023.62	1.00719	7970.51	0.98853	7978.53	0.99331		6.4734	1.41217	0.21092	6.4734	0.17297	0.00218
	8013.31	0.98517	7995.25	0.99535	8026.57	1.007	7972.53	0.9865	7980.56	0.99633		6.50408	1.44519	0.22164	6.50408	0.17166	0.00186
	8016.08	0.98929	7997.26	0.99237	8029.5	1.00614	7974.55	0.98479	7982.58	0.99757		6.53476	1.47934	0.24397	6.53476	0.16882	0.00147
	8018.83	0.99302	7999.25	0.99373	8032.42	1.0051	7976.54	0.98469	7984.61	0.99835		6.56544	1.5156	0.27121	6.56544	0.16459	0.00105
	8021.59	0.99615	8001.27	0.99365	8035.31	1.00387	7978.51	0.98523	7986.63	1.00117		6.59612	1.55495	0.2977	6.59612	0.15919	0.000645791
	8024.36	0.99861	8003.27	0.99554	8038.16	1.0025	7980.53	0.98608	7988.64	1.00189		6.6268	1.59832	0.31953	6.6268	0.15285	0.000297983
	8027.14	1.00085	8005.29	0.99611	8041	1.00122	7982.55	0.98695	7990.73	1.0031		6.65748	1.64654	0.33419	6.65748	0.14589	0.000227011
	8029.94	1.00338	8007.3	0.99832	8043.8	1.00002	7984.54	0.98884	7992.69	1.00375		6.68816	1.7003	0.3403	6.68816	0.13864	0.00047323
	8032.73	1.00665	8009.27	0.99679	8046.55	0.99905	7986.53	0.99164	7994.8	1.00032		6.71884	1.75995	0.3373	6.71884	0.13149	0.00074309
	8035.5	1.01042	8011.3	0.99886	8049.27	0.99828	7988.38	0.99471	7996.72	0.99538		6.74952	1.82543	0.32539	6.74952	0.12484	0.00101
	8038.28	1.01405	8013.29	0.99863	8051.97	0.99775	7992.64	1.00141	7999.01	0.99353		6.7802	1.89617	0.30545	6.7802	0.11907	0.00128
	8041.06	1.01684	8015.32	0.99768	8054.65	0.99743	7994.52	1.00216	8000.66	0.9928		6.81087	1.97104	0.27905	6.81087	0.11452	0.00155
	8043.83	1.01871	8018.16	0.99705	8057.33	0.99731	7996.59	1.00332	8003.81	0.99731		6.84155	2.04835	0.24853	6.84155	0.11142	0.00181
	8046.58	1.01989	8021.29	0.99809	8059.99	0.99721	7998.54	1.0063	8008.21	1.00398		6.87223	2.12598	0.21721	6.87223	0.10985	0.00203
	8049.34	1.01964	8024.32	0.99733	8062.62	0.99724	8000.62	1.00843	8011.55	1.00505		6.90291	2.20141	0.18962	6.90291	0.10974	0.00219
	8052.1	1.01867	8027.39	0.99534	8065.22	0.99731	8002.53	1.01051	8015.03	1.01003		6.93359	2.27196	0.17131	6.93359	0.11086	0.00226
	8054.88	1.0165	8030.42	0.99724	8067.8	0.99733	8004.59	1.01194	8017.61	1.01261		6.96427	2.33488	0.16691	6.96427	0.11288	0.00223
	8057.66	1.01314	8033.41	0.99683	8070.37	0.99751	8006.54	1.01217	8021.19	1.01235		6.99495	2.38752	0.17662	6.99495	0.11542	0.00206
	8060.44	1.0089	8036.41	0.99241	8072.93	0.99758	8008.63	1.01254	8023.58	1.0093		7.02563	2.42747	0.19586	7.02563	0.11809	0.00177
	8063.22	1.00425	8039.4	0.99263	8075.48	0.99766	8011.6	1.01273	8027.96	1.00807		7.05631	2.45266	0.21872	7.05631	0.12054	0.00135
	8065.99	1.00029	8042.42	0.9937	8078.05	0.99775	8014.92	1.0127	8030.47	1.00342		7.08699	2.46145	0.24055	7.08699	0.12246	0.000815957
	8068.76	0.9973	8045.4	0.99221	8080.72	0.99788	8017.61	1.01053	8034.09	1.00306		7.11767	2.45267	0.25824	7.11767	0.1236	0.000246336
	8071.52	0.99558	8048.41	0.99389	8083.47	0.99804	8021.07	1.00467	8035.15	1.00196		7.14835	2.42572	0.26994	7.14835	0.12376	0.000554949
	8074.27	0.99477	8051.47	0.99557	8086.23	0.9983	8023.62	0.99975	8038.54	1.00137		7.17903	2.38049	0.27466	7.17903	0.12283	0.00125
	8077.02	0.99436	8054.44	0.99668	8088.99	0.99859	8027.57	0.99149	8041.55	1.00195		7.20971	2.31742	0.27214	7.20971	0.12075	0.00193
	8079.79	0.99343	8057.42	0.995	8091.75	0.99898	8029.89	0.9912	8044.54	1.00077		7.24039	2.23743	0.26268	7.24039	0.11757	0.00256
	8082.56	0.99153	8060.42	0.99718	8094.5	0.99931	8035.42	0.988	8047.55	1.00019		7.27107	2.14189	0.24717	7.27107	0.11347	0.00307
	8085.34	0.98874	8063.42	0.99486	8097.25	0.99956	8038.53	0.99064	8050.55	0.99712		7.30175	2.03256	0.22702	7.30175	0.10875	0.00345
	8088.12	0.98566	8066.45	0.99372	8100	0.99992	8041.54	0.99318	8053.56	0.99434		7.33243	1.91151	0.20425	7.33243	0.10388	0.00365
	8090.89	0.98334	8069.45	0.99591	8102.73	0.99999	8044.55	0.9927	8056.56	0.99163		7.36311	1.78103	0.18155	7.36311	0.0995	0.00365
	8093.67	0.98184	8072.43	0.99341	8105.44	1.00011	8047.54	0.99269	8059.55	0.99072		7.39379	1.6436	0.16233	7.39379	0.09641	0.00345
	8096.44	0.98098	8075.45	0.99302	8108.18	1.00019	8050.54	0.991	8062.54	0.99131		7.42447	1.50179	0.15018	7.42447	0.09539	0.00304
	8099.21	0.98071	8078.45	0.99542	8110.87	1.00032	8053.54	0.98989	8065.57	0.99229		7.45515	1.3582	0.14755	7.45515	0.09704	0.00246
	8101.95	0.98087	8081.48	0.99313	8113.56	1.00046	8056.54	0.98975	8068.56	0.99586		7.48583	1.21543	0.15397	7.48583	0.10153	0.00175
	8104.7	0.98136	8084.45	0.99187	8116.25	1.00053	8059.54	0.99066	8071.55	1.0009		7.51651	1.07607	0.16634	7.51651	0.10852	0.00108
	8107.46	0.98223	8087.48	0.99222	8118.98	1.00068	8062.56	0.99212	8074.57	1.00487		7.54719	0.94271	0.18083	7.54719	0.11736	0.00109
	8110.23	0.9832	8090.48	0.99265	8121.71	1.00089	8065.54	0.99356	8077.56	1.00592		7.57787	0.818	0.19424	7.57787	0.12721	0.00189
	8113.02	0.98446	8093.46	0.99048	8124.45	1.00104	8068.54	0.99661	8080.55	1.0049		7.60854	0.70472	0.2044	7.60854	0.13725	0.0029
	8115.81	0.98602	8096.48	0.99402	8127.18	1.00136	8071.55	0.99971	8083.55	1.00191		7.63922	0.60586	0.20996	7.63922	0.14673	0.00392
	8118.59	0.98803	8099.52	0.99565	8129.91	1.00161	8074.54	1.00253	8086.57	0.99646		7.6699	0.52462	0.21027	7.6699	0.15503	0.00485
	8121.36	0.99047	8102.5	0.9936	8132.62	1.002	8077.54	1.00421	8089.59	0.99308		7.70058	0.46393	0.20524	7.70058	0.16163	0.00564
	8124.12	0.99292	8105.51	0.99073	8135.34	1.00232	8080.53	1.00552	8092.59	0.99085		7.73126	0.42541	0.19529	7.73126	0.16614	0.00625
	8126.9	0.9954	8108.5	0.99105	8138.08	1.00267	8083.56	1.00525	8095.55	0.99057		7.76194	0.40792	0.18129	7.76194	0.16828	0.00664
	8129.65	0.99764	8111.53	0.99404	8140.83	1.00294	8086.54	1.00578	8098.57	0.99175		7.79262	0.40718	0.16464	7.79262	0.16789	0.00681
	8132.4	0.99959	8114.51	0.99305	8143.6	1.00315	8089.55	1.00591	8101.56	0.99416		7.8233	0.41709	0.14727	7.8233	0.16494	0.00673
	8135.15	1.0011	8117.51	0.99551	8146.35	1.00329	8092.55	1.00554	8104.54	0.99592		7.85398	0.43171	0.13176	7.85398	0.15951	0.00642
	8137.92	1.00227	8120.5	0.99594	8149.11	1.0033	8095.55	1.00327	8107.56	0.99787		7.88466	0.44637	0.12108	7.88466	0.15181	0.00589
	8140.7	1.00334	8123.5	0.99478	8151.85	1.00331	8098.56	1.00079	8110.55	1.00059		7.91534	0.45791	0.11765	7.91534	0.14217	0.00519
	8143.5	1.00457	8126.53	0.99742	8154.59	1.00323	8101.55	0.99737	8113.57	1.00173		7.94602	0.46435	0.1219	7.94602	0.13107	0.00437
	8146.28	1.00578	8129.55	0.99824	8157.32	1.00313	8104.55	0.99394	8116.55	1.00169		7.9767	0.46465	0.13184	7.9767	0.11911	0.00349
	8149.06	1.00684	8132.55	0.99816	8160.03	1.00302	8107.53	0.99219	8119.55	1.00201		8.00738	0.45848	0.14444	8.00738	0.10707	0.00267
	8151.83	1.00751	8135.54	1	8162.76	1.00295	8110.54	0.99155	8122.55	1.00287		8.03806	0.44606	0.15697	8.03806	0.09592	0.0021
	8154.6	1.00755	8138.55	0.99992	8165.49	1.00287	8113.53	0.98979	8125.56	1.0042		8.06874	0.42806	0.16745	8.06874	0.08676	0.00202
	8157.36	1.00689	8141.52	1.0016	8168.22	1.00275	8116.54	0.98993	8128.56	1.00744		8.09942	0.4056	0.17461	8.09942	0.08069	0.00238
	8160.1	1.00583	8144.53	0.99985	8170.95	1.00265	8119.56	0.99124	8131.56	1.01035		8.1301	0.38019	0.17775	8.1301	0.07841	0.00291
	8162.86	1.00433	8147.53	1.00069	8173.66	1.00258	8122.56	0.9921	8134.56	1.01182		8.16078	0.35369	0.17662	8.16078	0.07983	0.00339
	8165.64	1.0027	8150.54	1.00002	8176.37	1.00252	8125.54	0.99382	8137.57	1.01063		8.19146	0.32824	0.17137	8.19146	0.08405	0.00375
	8168.42	1.00129	8153.55	0.99796	8179.05	1.00248	8128.55	0.99521	8140.58	1.00908		8.22214	0.3061	0.16251	8.22214	0.08985	0.00391
	8171.22	1.00009	8156.53	1.00203	8181.72	1.00239	8131.57	0.99657	8143.54	1.00663		8.25282	0.28927	0.15091	8.25282	0.09608	0.00387
	8174	0.99919	8159.55	1.00097	8184.37	1.00231	8134.56	0.99537	8146.55	1.00523		8.2835	0.27899	0.13777	8.2835	0.10187	0.00362
	8176.78	0.99866	8162.53	1.0006	8186.99	1.00231	8137.56	0.99495	8149.57	1.00537		8.31418	0.27531	0.12468	8.31418	0.10663	0.00318
	8179.57	0.99855	8165.54	1.00168	8189.61	1.00245	8140.55	0.99425	8152.55	1.00596		8.34486	0.27694	0.11355	8.34486	0.11001	0.00257
	8182.35	0.99878	8168.54	1.00001	8192.23	1.00223	8143.54	0.99506	8155.54	1.00577		8.37554	0.28174	0.10626	8.37554	0.11184	0.00182
	8185.12	0.99895	8171.55	0.99868	8194.85	1.00212	8146.54	0.99505	8158.55	1.00487		8.40621	0.28728	0.10404	8.40621	0.11207	0.00099423
	8187.87	0.99916	8174.54	0.99779	8197.46	1.00203	8149.57	0.99666	8161.54	1.00457		8.43689	0.29134	0.10673	8.43689	0.11077	0.000386509
	8190.63	0.99881	8177.52	1.00117	8200.07	1.00192	8152.55	0.99672	8164.55	1.0036		8.46757	0.2922	0.11285	8.46757	0.10807	0.00102
	8193.39	0.99857	8180.52	1.00216	8202.66	1.0018	8155.54	0.99639	8167.55	1.00497		8.49825	0.28868	0.12035	8.49825	0.10418	0.00189
	8196.17	0.99806	8183.56	0.99846	8205.25	1.00169	8158.55	0.9964	8170.55	1.00628		8.52893	0.28014	0.12743	8.52893	0.0993	0.00271
	8198.95	0.99733	8186.54	1.00058	8207.84	1.00162	8161.55	0.99598	8173.55	1.00606		8.55961	0.26641	0.1327	8.55961	0.09366	0.00344
	8201.73	0.99652	8189.56	0.99999	8210.45	1.00155	8164.53	0.99718	8176.53	1.0041		8.59029	0.24775	0.13532	8.59029	0.08749	0.00402
	8204.51	0.99555	8192.53	1.00052	8213.08	1.00145	8167.54	0.99863	8179.56	1.00145		8.62097	0.22477	0.13481	8.62097	0.08097	0.00445
	8207.28	0.99492	8195.57	1.00151	8215.72	1.0013	8170.55	0.99972	8182.54	0.99858		8.65165	0.19845	0.13106	8.65165	0.07426	0.00471
	8210.05	0.99443	8198.54	1.00239	8218.38	1.00125	8173.55	0.99984	8185.54	0.99743		8.68233	0.17009	0.1243	8.68233	0.06748	0.00479
	8212.82	0.99404	8201.55	1.00348	8221.05	1.00118	8176.56	1.00026	8188.54	0.99741		8.71301	0.14144	0.11503	8.71301	0.06072	0.00469
	8215.56	0.99354	8204.53	1.00307	8223.73	1.00099	8179.55	1.00039	8191.53	0.9998		8.74369	0.11497	0.10407	8.74369	0.05403	0.00444
	8218.3	0.99291	8207.54	1.00541	8226.4	1.00082	8182.55	1.00061	8194.53	0.9978		8.77437	0.0943	0.09259	8.77437	0.04749	0.00404
	8221.05	0.99226	8210.52	1.00155	8229.09	1.00057	8185.54	1.00002	8197.54	0.99553		8.80505	0.08422	0.08216	8.80505	0.04127	0.00353
	8223.82	0.99189	8213.54	1.00447	8231.75	1.00032	8188.54	1.00125	8200.54	0.99403		8.83573	0.08756	0.07466	8.83573	0.03566	0.00293
	8226.59	0.99171	8216.56	1.00374	8234.42	1.00007	8191.52	1.00218	8203.55	0.99501		8.86641	0.1017	0.07176	8.86641	0.03123	0.0023
	8229.35	0.99176	8219.56	1.00268	8237.07	0.99982	8194.53	0.99808	8206.55	0.99754		8.89709	0.12183	0.07388	8.89709	0.02887	0.00169
	8232.13	0.99222	8222.57	1.00331	8239.72	0.99963	8197.54	0.99661	8209.54	0.9993		8.92777	0.14482	0.07984	8.92777	0.02942	0.00118
	8234.9	0.99298	8225.56	1.00825	8242.36	0.99943	8200.53	0.99519	8212.53	0.99941		8.95845	0.16948	0.08768	8.95845	0.03302	0.000952192
	8237.67	0.99394	8228.57	1.00382	8244.99	0.99923	8203.53	0.99749	8215.56	0.99859		8.98913	0.19566	0.0956	8.98913	0.039	0.00111
	8240.44	0.99496	8231.57	1.00133	8247.64	0.99903	8206.54	0.99844	8218.53	0.99983		9.01981	0.22368	0.1023	9.01981	0.04651	0.00145
	8243.2	0.99611	8240.54	1.00145	8250.29	0.99895	8209.54	0.99861	8221.53	1.00096		9.05049	0.25395	0.10694	9.05049	0.05489	0.00178
	8245.92	0.99738	8243.58	1.00519	8252.97	0.99873	8212.53	0.99754	8224.55	1.00218		9.08117	0.28668	0.10905	9.08117	0.06367	0.00205
	8248.67	0.99876	8246.59	1.00665	8255.64	0.99858	8215.55	0.99692	8227.53	1.00452		9.11185	0.32178	0.10845	9.11185	0.07254	0.00223
	8251.42	1.00034	8249.54	1.00766	8258.34	0.99852	8218.52	0.99682	8230.54	1.00618		9.14253	0.35885	0.10519	9.14253	0.08124	0.0023
	8254.18	1.00194	8252.54	1.00637	8261.05	0.99855	8221.53	0.99761	8233.53	1.00567		9.17321	0.39715	0.09954	9.17321	0.0896	0.00228
	8256.95	1.00364	8255.54	1.00581	8263.76	0.99861	8224.55	0.99866	8236.56	1.00569		9.20388	0.43572	0.09199	9.20388	0.09745	0.00218
	8259.71	1.00519	8258.54	1.0071	8266.5	0.99866	8227.54	0.99915	8239.53	1.00469		9.23456	0.47348	0.08321	9.23456	0.10469	0.002
	8262.47	1.0066	8261.56	1.00781	8269.22	0.99864	8230.56	0.99903	8242.52	1.00374		9.26524	0.5093	0.07412	9.26524	0.11121	0.00177
	8265.23	1.00756	8264.53	1.00892	8278.28	1.0009	8233.55	0.99798	8245.53	1.00439		9.29592	0.54211	0.06588	9.29592	0.11695	0.00152
	8267.99	1.0081	8267.54	1.00863	8282.91	0.99887	8236.53	0.99802	8248.53	1.00432		9.3266	0.57094	0.05982	9.3266	0.12184	0.00127
	8270.76	1.00843	8270.51	1.00716	8287.51	0.99891	8239.55	0.99765	8251.54	1.00312		9.35728	0.595	0.05705	9.35728	0.12584	0.00105
	8273.49	1.00836	8273.52	1.00902	8292.1	0.99901	8242.53	0.99779	8254.54	1.00088		9.38796	0.61373	0.05783	9.38796	0.12891	0.000907642
	8282.46	1.00811	8276.59	1.00888	8296.7	0.99915	8245.52	0.99796	8257.54	1.00049		9.41864	0.62681	0.06136	9.41864	0.13101	0.000865044
	8287.1	1.00632	8279.55	1.00748	8301.25	0.99925	8248.54	0.99756	8260.53	1.00054		9.44932	0.63421	0.06624	9.44932	0.13208	0.000910168
	8291.72	1.00567	8282.56	1.00803	8305.83	0.99922	8251.53	0.99465	8263.53	1.00045		9.48	0.63614	0.07117	9.48	0.1321	0.001
	8296.32	1.00517	8285.53	1.00975	8310.42	0.99912	8254.54	0.99478	8266.55	1.00032		9.51068	0.63308	0.0752	9.51068	0.13102	0.0011
	8300.9	1.0044	8288.54	1.00747	8315.02	0.99908	8257.54	0.99554	8269.54	1.00007		9.54136	0.62575	0.07772	9.54136	0.1288	0.00118
	8305.43	1.00393	8291.6	1.00671	8319.61	0.99869	8260.55	0.99696	8272.53	0.99936		9.57204	0.61498	0.0784	9.57204	0.1254	0.00124
	8309.97	1.00384	8294.55	1.00886	8324.2	0.99842	8263.53	0.9989	8275.53	0.9991		9.60272	0.60174	0.07714	9.60272	0.12081	0.00128
	8314.52	1.0039	8297.56	1.00721	8328.76	0.99805	8266.53	1.00032	8278.54	0.99925		9.6334	0.58696	0.07402	9.6334	0.11501	0.00129
	8319.07	1.00394	8300.53	1.0069	8333.31	0.99766	8269.54	1.00042	8281.53	1.00002		9.66408	0.5715	0.06929	9.66408	0.10804	0.00129
	8323.6	1.00392			8337.88	0.99736	8272.52	1.00019	8284.52	1.00065		9.69476	0.55598	0.06336	9.69476	0.09993	0.0013
	8328.11	1.00395			8342.5	0.997	8275.55	1.00118	8287.55	1.00079		9.72544	0.54079	0.05682	9.72544	0.09078	0.00131
	8332.58	1.00398			8347.08	0.99676	8278.54	1.00137	8290.54	0.99977		9.75612	0.52599	0.05042	9.75612	0.08071	0.00133
	8337.03	1.00394			8351.68	0.99651	8281.53	1.00187	8293.52	0.99817		9.7868	0.51133	0.04513	9.7868	0.0699	0.00137
	8341.49	1.0039			8356.26	0.99606	8284.53	1.00191	8296.52	0.9981		9.81748	0.49636	0.04191	9.81748	0.05859	0.00142
	8345.96	1.00394			8360.81	0.99564	8287.53	1.0014	8299.55	0.99829		9.84816	0.48047	0.04134	9.84816	0.04715	0.00147
	8350.4	1.00411			8365.38	0.99505	8290.55	1.00025	8302.54	0.99873		9.87884	0.46306	0.04322	9.87884	0.03611	0.00152
	8354.82	1.00442			8369.97	0.99455	8293.55	0.99864	8305.56	0.99922		9.90952	0.44362	0.04662	9.90952	0.02652	0.00156
	8359.22	1.00494			8374.58	0.99406	8296.54	0.99903	8308.54	0.99964		9.9402	0.42186	0.05051	9.9402	0.02059	0.00156
	8363.57	1.00537			8379.17	0.99351	8299.54	0.99982	8313.57	0.9988		9.97088	0.39779	0.05404	9.97088	0.02101	0.00154
					8383.75	0.99303	8302.54	1.00038	8318.55	0.99923
					8388.31	0.99255	8305.52	1.00077	8323.56	1.00065
					8392.86	0.99206	8308.52	1.00031	8328.55	1.00241
					8397.44	0.99157	8313.53	0.99929	8333.55	1.00409
					8402.04	0.99108	8318.53	0.99853	8338.56	1.00467
					8406.65	0.99067	8323.54	0.99916	8343.58	1.00386
					8411.25	0.99019	8328.54	1.00019	8348.58	1.00232
					8415.83	0.98974	8333.55	1.00126	8353.55	1.00149
					8420.38	0.98934	8338.54	1.00149	8358.56	1.00092
					8424.96	0.9889	8343.56	1.00138	8363.57	1.00014
					8429.56	0.98842	8348.55	1.00182	8368.57	0.99983
					8434.18	0.98775	8353.56	1.00361	8373.58	0.99928
					8438.78	0.98705	8358.55	1.00455	8378.56	0.99706
					8443.38	0.98642	8363.55	1.00549	8383.59	0.99456
					8447.97	0.98586	8368.56	1.00587	8388.57	0.99355
							8373.56	1.0062	8393.58	0.99316
							8378.56	1.00627	8398.57	0.99287
							8383.56	1.00599	8403.59	0.99276
							8388.57	1.00614	8408.58	0.99264
							8393.58	1.00649	8413.6	0.99204
							8398.59	1.00443	8418.59	0.99164
							8403.6	1.00358	8423.59	0.99168
							8408.6	1.00268	8428.64	0.99178
							8413.58	1.00206	8433.6	0.99153
							8418.6	1.0029	8439.03	0.99168
									8445.82	0.99413
									8451.28	0.99315
									8462.59	0.99304
									8465.25	0.99537
									8467.04	0.9941
									8473.76	0.99343
									8479.14	0.98926
									8484.61	0.98955
									8488.91	0.98846
									8493.7	0.9875
									8498.69	0.98614
									8503.69	0.98539
									8508.69	0.98426

## Sheet: Fig. 2
	Fig. 2b				Fig. 2c					Fig. 2d				Fig. 2e				Fig. 2f					Fig. 2g
		Surface	Diffusion		GO		GO-B12-GO			GO-B12-GO				B12 loading (mg cm-2)				GO-B12-GO						B12	GO-B12	GO-B12-GO
		k1*v	k2*v^1/2		2θ	intensity	2θ	intensity			3 ml	20 ml			Washed	Settled			not activated		activated		Scan rate (mV/s)	ja- jc (mA cm-2)	ja- jc (mA cm-2)	ja- jc (mA cm-2)
	GO-B12-GO	35.8786	64.1214		5.02	20356.5	5.02	7243		wave length (nm)	intensity	intensity		GO-B12-GO	0.02237	0.05763		Potential (vs. NHE)	Cuurren densiy (mA cm-2)	Potential (vs. NHE)	Cuurren densiy (mA cm-2)		40	0.06369	0.18441	0.5102
	GO-CoPc-GO	22.437	93.5949		5.04	19924	5.04	7274.5		220.5	0.352	0.097		B12	0.04368	0.03632		-0.5884	-6.865	-0.5884	-3.518		80	0.08136	0.31835	0.96745
					5.06	19809	5.06	7298		221	0.342	0.095		GO-B12	0.04345	0.03655		-0.5874	-6.845	-0.5874	-3.4675		120	0.09904	0.44135	1.428
					5.08	19632.5	5.08	7339.5		221.5	0.332	0.091						-0.5864	-6.825	-0.5864	-3.421		160	0.11601	0.56075	1.904
					5.1	19529.5	5.1	7372		222	0.323	0.088						-0.5854	-6.805	-0.5854	-3.377		200	0.13471	0.6841	2.431
					5.12	19442.5	5.12	7409		222.5	0.315	0.085						-0.5844	-6.78	-0.5844	-3.333
					5.14	19152	5.14	7462		223	0.306	0.083						-0.5834	-6.765	-0.5834	-3.292
					5.16	19042	5.16	7559.5		223.5	0.297	0.08						-0.5824	-6.745	-0.5824	-3.251
					5.18	19042	5.18	7690.5		224	0.289	0.077						-0.5814	-6.725	-0.5814	-3.2125
					5.2	18931.5	5.2	7682.5		224.5	0.282	0.075						-0.5804	-6.705	-0.5804	-3.1745
					5.22	18593.5	5.22	7761		225	0.276	0.073						-0.5794	-6.685	-0.5794	-3.136
					5.24	18422	5.24	7854.5		225.5	0.269	0.071						-0.5784	-6.665	-0.5784	-3.0995
					5.26	18535	5.26	7826.5		226	0.263	0.07						-0.5774	-6.645	-0.5774	-3.0635
					5.28	18469	5.28	7851		226.5	0.255	0.067						-0.5764	-6.625	-0.5764	-3.029
					5.3	18163	5.3	7903.5		227	0.248	0.065						-0.5754	-6.605	-0.5754	-2.9935
					5.32	18102.5	5.32	8012.5		227.5	0.242	0.063						-0.5744	-6.585	-0.5744	-2.959
					5.34	17972.5	5.34	8014		228	0.236	0.061						-0.5734	-6.565	-0.5734	-2.926
					5.36	17743	5.36	7969.5		228.5	0.23	0.059						-0.5724	-6.545	-0.5724	-2.8925
					5.38	17725.5	5.38	7977.5		229	0.224	0.058						-0.5714	-6.53	-0.5714	-2.859
					5.4	17670.5	5.4	8000		229.5	0.218	0.056						-0.5704	-6.51	-0.5704	-2.8275
					5.42	17552	5.42	7992		230	0.211	0.054						-0.5694	-6.49	-0.5694	-2.794
					5.44	17441	5.44	7939		230.5	0.206	0.052						-0.5684	-6.47	-0.5684	-2.7625
					5.46	17225.5	5.46	7937.5		231	0.2	0.05						-0.5674	-6.45	-0.5674	-2.7315
					5.48	17061.5	5.48	7963.5		231.5	0.195	0.049						-0.5664	-6.43	-0.5664	-2.7
					5.5	17073.5	5.5	7991.5		232	0.189	0.047						-0.5654	-6.415	-0.5654	-2.67
					5.52	17039	5.52	8016		232.5	0.184	0.046						-0.5644	-6.395	-0.5644	-2.6395
					5.54	16866.5	5.54	8007		233	0.18	0.046						-0.5634	-6.375	-0.5634	-2.6085
					5.56	16648	5.56	7976		233.5	0.176	0.045						-0.5624	-6.36	-0.5624	-2.578
					5.58	16598.5	5.58	7935.5		234	0.172	0.044						-0.5614	-6.34	-0.5614	-2.549
					5.6	16323.5	5.6	7903.5		234.5	0.167	0.043						-0.5604	-6.315	-0.5604	-2.52
					5.62	16114	5.62	7853		235	0.162	0.041						-0.5594	-6.3	-0.5594	-2.491
					5.64	16223.5	5.64	7852		235.5	0.158	0.04						-0.5584	-6.28	-0.5584	-2.462
					5.66	16174	5.66	7956.5		236	0.154	0.039						-0.5574	-6.26	-0.5574	-2.4335
					5.68	16095.5	5.68	7927		236.5	0.15	0.038						-0.5564	-6.24	-0.5564	-2.4
					5.7	15972	5.7	7787.5		237	0.147	0.038						-0.5554	-6.225	-0.5554	-2.371
					5.72	15834	5.72	7761		237.5	0.143	0.037						-0.5544	-6.205	-0.5544	-2.3435
					5.74	15814	5.74	7843.5		238	0.14	0.036						-0.5534	-6.185	-0.5534	-2.3155
					5.76	15746.5	5.76	7905.5		238.5	0.137	0.035						-0.5524	-6.165	-0.5524	-2.288
					5.78	15527	5.78	7833.5		239	0.134	0.035						-0.5514	-6.15	-0.5514	-2.261
					5.8	15444	5.8	7793.5		239.5	0.13	0.033						-0.5504	-6.13	-0.5504	-2.2335
					5.82	15264.5	5.82	7906.5		240	0.127	0.032						-0.5494	-6.11	-0.5494	-2.206
					5.84	14963.5	5.84	7818		240.5	0.124	0.03						-0.5484	-6.09	-0.5484	-2.1795
					5.86	15124	5.86	7783		241	0.122	0.03						-0.5474	-6.075	-0.5474	-2.1525
					5.88	15060.5	5.88	7839.5		241.5	0.121	0.03						-0.5464	-6.055	-0.5464	-2.127
					5.9	14850	5.9	7852		242	0.118	0.031						-0.5454	-6.035	-0.5454	-2.0995
					5.92	14859.5	5.92	7885		242.5	0.116	0.03						-0.5444	-6.02	-0.5444	-2.074
					5.94	14814	5.94	7890.5		243	0.113	0.029						-0.5434	-6	-0.5434	-2.0485
					5.96	14837	5.96	7859.5		243.5	0.112	0.028						-0.5424	-5.98	-0.5424	-2.0215
					5.98	14738	5.98	7885.5		244	0.11	0.027						-0.5414	-5.965	-0.5414	-1.9955
					6	14649.5	6	7905		244.5	0.108	0.027						-0.5404	-5.945	-0.5404	-1.9705
					6.02	14589.5	6.02	7864		245	0.107	0.027						-0.5394	-5.93	-0.5394	-1.945
					6.04	14529	6.04	7900.5		245.5	0.105	0.027						-0.5384	-5.91	-0.5384	-1.9195
					6.06	14483	6.06	7903		246	0.104	0.027						-0.5374	-5.89	-0.5374	-1.8945
					6.08	14284.5	6.08	7937		246.5	0.103	0.026						-0.5364	-5.87	-0.5364	-1.8705
					6.1	14205	6.1	7904.5		247	0.102	0.026						-0.5354	-5.855	-0.5354	-1.8455
					6.12	14196.5	6.12	7750.5		247.5	0.1	0.026						-0.5344	-5.835	-0.5344	-1.82
					6.14	14046.5	6.14	7722		248	0.098	0.025						-0.5334	-5.815	-0.5334	-1.7955
					6.16	13871.5	6.16	7769.5		248.5	0.097	0.024						-0.5324	-5.8	-0.5324	-1.7715
					6.18	13879	6.18	7818.5		249	0.096	0.024						-0.5314	-5.78	-0.5314	-1.7475
					6.2	13754	6.2	7827.5		249.5	0.095	0.024						-0.5304	-5.765	-0.5304	-1.722
					6.22	13636.5	6.22	7891.5		250	0.094	0.024						-0.5294	-5.745	-0.5294	-1.7
					6.24	13744.5	6.24	7945		250.5	0.093	0.023						-0.5284	-5.725	-0.5284	-1.6765
					6.26	13635.5	6.26	7877		251	0.092	0.024						-0.5274	-5.71	-0.5274	-1.653
					6.28	13515	6.28	7888		251.5	0.09	0.023						-0.5264	-5.69	-0.5264	-1.6275
					6.3	13519.5	6.3	7903		252	0.089	0.023						-0.5254	-5.675	-0.5254	-1.6035
					6.32	13479.5	6.32	8045		252.5	0.088	0.022						-0.5244	-5.655	-0.5244	-1.5805
					6.34	13302	6.34	8089.5		253	0.087	0.022						-0.5234	-5.64	-0.5234	-1.557
					6.36	13233	6.36	8041		253.5	0.086	0.022						-0.5224	-5.62	-0.5224	-1.5345
					6.38	13192	6.38	7973		254	0.085	0.022						-0.5214	-5.605	-0.5214	-1.5115
					6.4	13031	6.4	7873		254.5	0.085	0.022						-0.5204	-5.585	-0.5204	-1.49
					6.42	13000.5	6.42	7925		255	0.083	0.022						-0.5194	-5.565	-0.5194	-1.467
					6.44	12945.5	6.44	7959		255.5	0.082	0.021						-0.5184	-5.55	-0.5184	-1.4445
					6.46	13003.5	6.46	7992		256	0.081	0.021						-0.5174	-5.53	-0.5174	-1.4215
					6.48	12908	6.48	8013		256.5	0.08	0.02						-0.5164	-5.51	-0.5164	-1.399
					6.5	12734	6.5	8058		257	0.079	0.02						-0.5154	-5.495	-0.5154	-1.377
					6.52	12691.5	6.52	8029.5		257.5	0.078	0.02						-0.5144	-5.475	-0.5144	-1.3555
					6.54	12673	6.54	7949		258	0.077	0.019						-0.5134	-5.455	-0.5134	-1.335
					6.56	12720.5	6.56	7966		258.5	0.077	0.019						-0.5124	-5.44	-0.5124	-1.3135
					6.58	12553.5	6.58	7966		259	0.076	0.019						-0.5114	-5.42	-0.5114	-1.291
					6.6	12468.5	6.6	7922		259.5	0.075	0.019						-0.5104	-5.405	-0.5104	-1.27
					6.62	12458	6.62	7950.5		260	0.074	0.019						-0.5094	-5.385	-0.5094	-1.25
					6.64	12303	6.64	7962		260.5	0.073	0.019						-0.5084	-5.37	-0.5084	-1.228
					6.66	12127	6.66	7929		261	0.073	0.018						-0.5074	-5.355	-0.5074	-1.2065
					6.68	12144.5	6.68	8087.5		261.5	0.073	0.017						-0.5064	-5.335	-0.5064	-1.186
					6.7	12180.5	6.7	8142.5		262	0.072	0.018						-0.5054	-5.315	-0.5054	-1.166
					6.72	11982	6.72	8011		262.5	0.072	0.018						-0.5044	-5.3	-0.5044	-1.1455
					6.74	11889.5	6.74	7958		263	0.072	0.018						-0.5034	-5.28	-0.5034	-1.124
					6.76	11974.5	6.76	8013.5		263.5	0.071	0.018						-0.5024	-5.265	-0.5024	-1.1045
					6.78	12058	6.78	8009.5		264	0.071	0.018						-0.5014	-5.245	-0.5014	-1.084
					6.8	11875	6.8	7954.5		264.5	0.07	0.018						-0.5004	-5.23	-0.5004	-1.0655
					6.82	11743	6.82	8022.5		265	0.07	0.018						-0.4994	-5.21	-0.4994	-1.044
					6.84	11807.5	6.84	8067.5		265.5	0.07	0.017						-0.4984	-5.195	-0.4984	-1.0245
					6.86	11823.5	6.86	8037		266	0.07	0.017						-0.4974	-5.175	-0.4974	-1.005
					6.88	11817	6.88	7920.5		266.5	0.069	0.017						-0.4964	-5.16	-0.4964	-0.9865
					6.9	11642.5	6.9	7919		267	0.069	0.018						-0.4954	-5.14	-0.4954	-0.9665
					6.92	11622.5	6.92	8043.5		267.5	0.069	0.017						-0.4944	-5.125	-0.4944	-0.948
					6.94	11746	6.94	8077.5		268	0.069	0.017						-0.4934	-5.11	-0.4934	-0.9295
					6.96	11615	6.96	8136.5		268.5	0.068	0.016						-0.4924	-5.09	-0.4924	-0.91
					6.98	11414.5	6.98	8102		269	0.068	0.016						-0.4914	-5.075	-0.4914	-0.8915
					7	11413	7	8077		269.5	0.068	0.016						-0.4904	-5.055	-0.4904	-0.872
					7.02	11513	7.02	8109.5		270	0.069	0.017						-0.4894	-5.04	-0.4894	-0.853
					7.04	11494	7.04	8072		270.5	0.07	0.017						-0.4884	-5.02	-0.4884	-0.833
					7.06	11319.5	7.06	8085.5		271	0.07	0.017						-0.4874	-5.005	-0.4874	-0.815
					7.08	11182.5	7.08	8170.5		271.5	0.071	0.017						-0.4864	-4.987	-0.4864	-0.7965
					7.1	11239	7.1	8243		272	0.071	0.018						-0.4854	-4.971	-0.4854	-0.7795
					7.12	11180.5	7.12	8207.5		272.5	0.072	0.018						-0.4844	-4.953	-0.4844	-0.7605
					7.14	11058.5	7.14	8083		273	0.072	0.017						-0.4834	-4.936	-0.4834	-0.7415
					7.16	11061.5	7.16	8048		273.5	0.072	0.017						-0.4824	-4.9195	-0.4824	-0.7235
					7.18	11012.5	7.18	8152.5		274	0.072	0.017						-0.4814	-4.901	-0.4814	-0.707
					7.2	10908.5	7.2	8143.5		274.5	0.073	0.018						-0.4804	-4.8845	-0.4804	-0.69
					7.22	10848.5	7.22	8148.5		275	0.074	0.018						-0.4794	-4.868	-0.4794	-0.6725
					7.24	10953	7.24	8152		275.5	0.074	0.018						-0.4784	-4.8515	-0.4784	-0.655
					7.26	10923	7.26	8190		276	0.075	0.018						-0.4774	-4.8335	-0.4774	-0.6385
					7.28	10886	7.28	8373		276.5	0.075	0.018						-0.4764	-4.817	-0.4764	-0.6215
					7.3	10793	7.3	8397.5		277	0.075	0.018						-0.4754	-4.8	-0.4754	-0.6045
					7.32	10678	7.32	8340		277.5	0.075	0.018						-0.4744	-4.783	-0.4744	-0.588
					7.34	10742.5	7.34	8408		278	0.075	0.018						-0.4734	-4.763	-0.4734	-0.572
					7.36	10802	7.36	8317		278.5	0.075	0.018						-0.4724	-4.7425	-0.4724	-0.555
					7.38	10708	7.38	8307.5		279	0.075	0.018						-0.4714	-4.7255	-0.4714	-0.5385
					7.4	10515	7.4	8395		279.5	0.074	0.018						-0.4704	-4.709	-0.4704	-0.5225
					7.42	10482.5	7.42	8344.5		280	0.074	0.018						-0.4694	-4.6915	-0.4694	-0.507
					7.44	10477.5	7.44	8460		280.5	0.073	0.017						-0.4684	-4.675	-0.4684	-0.4917
					7.46	10454	7.46	8473		281	0.072	0.017						-0.4674	-4.6585	-0.4674	-0.47535
					7.48	10379	7.48	8391		281.5	0.071	0.017						-0.4664	-4.6415	-0.4664	-0.45855
					7.5	10319.5	7.5	8394		282	0.07	0.016						-0.4654	-4.624	-0.4654	-0.443
					7.52	10333.5	7.52	8310		282.5	0.07	0.016						-0.4644	-4.608	-0.4644	-0.4279
					7.54	10399.5	7.54	8367		283	0.069	0.016						-0.4634	-4.592	-0.4634	-0.412
					7.56	10413	7.56	8475.5		283.5	0.068	0.016						-0.4624	-4.5755	-0.4624	-0.39775
					7.58	10370	7.58	8420.5		284	0.066	0.016						-0.4614	-4.558	-0.4614	-0.38365
					7.6	10218.5	7.6	8493		284.5	0.065	0.016						-0.4604	-4.54	-0.4604	-0.3682
					7.62	10115.5	7.62	8477.5		285	0.064	0.015						-0.4594	-4.5245	-0.4594	-0.3524
					7.64	10114.5	7.64	8482.5		285.5	0.063	0.015						-0.4584	-4.508	-0.4584	-0.33865
					7.66	10109.5	7.66	8593		286	0.062	0.015						-0.4574	-4.491	-0.4574	-0.32455
					7.68	10026.5	7.68	8497		286.5	0.062	0.014						-0.4564	-4.4745	-0.4564	-0.3103
					7.7	9963	7.7	8501.5		287	0.061	0.014						-0.4554	-4.458	-0.4554	-0.29575
					7.72	9998	7.72	8644		287.5	0.061	0.015						-0.4544	-4.4415	-0.4544	-0.2819
					7.74	9978.5	7.74	8618.5		288	0.061	0.015						-0.4534	-4.4255	-0.4534	-0.26815
					7.76	9885.5	7.76	8508		288.5	0.06	0.014						-0.4524	-4.4085	-0.4524	-0.2537
					7.78	9951	7.78	8535		289	0.059	0.014						-0.4514	-4.3925	-0.4514	-0.23975
					7.8	9995	7.8	8565.5		289.5	0.057	0.013						-0.4504	-4.3765	-0.4504	-0.22515
					7.82	9703	7.82	8587		290	0.056	0.013						-0.4494	-4.3595	-0.4494	-0.2128
					7.84	9687	7.84	8576.5		290.5	0.055	0.013						-0.4484	-4.3425	-0.4484	-0.1992
					7.86	9788.5	7.86	8532.5		291	0.053	0.013						-0.4474	-4.326	-0.4474	-0.18605
					7.88	9734.5	7.88	8612.5		291.5	0.052	0.012						-0.4464	-4.3095	-0.4464	-0.173
					7.9	9645.5	7.9	8623.5		292	0.05	0.012						-0.4454	-4.294	-0.4454	-0.16145
					7.92	9637.5	7.92	8632		292.5	0.049	0.012						-0.4444	-4.277	-0.4444	-0.14765
					7.94	9712	7.94	8637.5		293	0.048	0.012						-0.4434	-4.2605	-0.4434	-0.1344
					7.96	9655.5	7.96	8574.5		293.5	0.046	0.011						-0.4424	-4.244	-0.4424	-0.122
					7.98	9531	7.98	8631.5		294	0.044	0.01						-0.4414	-4.228	-0.4414	-0.11
					8	9501	8	8683.5		294.5	0.043	0.009						-0.4404	-4.2115	-0.4404	-0.09785
					8.02	9575	8.02	8640		295	0.041	0.009						-0.4394	-4.1965	-0.4394	-0.08635
					8.04	9577	8.04	8571.5		295.5	0.041	0.009						-0.4384	-4.18	-0.4384	-0.07505
					8.06	9468	8.06	8643.5		296	0.04	0.01						-0.4374	-4.1625	-0.4374	-0.0653
					8.08	9449	8.08	8567.5		296.5	0.04	0.009						-0.4364	-4.1465	-0.4364	-0.05375
					8.1	9523.5	8.1	8591.5		297	0.039	0.009						-0.4354	-4.1305	-0.4354	-0.04052
					8.12	9481	8.12	8725		297.5	0.039	0.009						-0.4344	-4.114	-0.4344	-0.02845
					8.14	9483.5	8.14	8580.5		298	0.038	0.009						-0.4334	-4.098	-0.4334	-0.01756
					8.16	9504	8.16	8546		298.5	0.037	0.008						-0.4324	-4.082	-0.4324	-0.00563
					8.18	9414	8.18	8627		299	0.036	0.008						-0.4314	-4.066	-0.4314	0.00634
					8.2	9406	8.2	8595		299.5	0.036	0.008						-0.4304	-4.0505	-0.4304	0.01703
					8.22	9407.5	8.22	8653		300	0.037	0.008						-0.4294	-4.0345	-0.4294	0.02695
					8.24	9331	8.24	8707		300.5	0.036	0.008						-0.4284	-4.018	-0.4284	0.03917
					8.26	9329	8.26	8605.5		301	0.037	0.008						-0.4274	-4.0025	-0.4274	0.0505
					8.28	9406	8.28	8587		301.5	0.037	0.008						-0.4264	-3.9865	-0.4264	0.06125
					8.3	9392	8.3	8575.5		302	0.036	0.007						-0.4254	-3.9695	-0.4254	0.0709
					8.32	9288.5	8.32	8646.5		302.5	0.036	0.007						-0.4244	-3.9535	-0.4244	0.0813
					8.34	9310.5	8.34	8657		303	0.036	0.007						-0.4234	-3.9375	-0.4234	0.09205
					8.36	9365.5	8.36	8604		303.5	0.036	0.007						-0.4224	-3.921	-0.4224	0.1031
					8.38	9356.5	8.38	8555		304	0.036	0.007						-0.4214	-3.906	-0.4214	0.11285
					8.4	9333.5	8.4	8579.5		304.5	0.036	0.008						-0.4204	-3.8895	-0.4204	0.123
					8.42	9078	8.42	8567.5		305	0.037	0.008						-0.4194	-3.874	-0.4194	0.13305
					8.44	8915.5	8.44	8522.5		305.5	0.037	0.008						-0.4184	-3.858	-0.4184	0.14445
					8.46	9069.5	8.46	8517.5		306	0.036	0.008						-0.4174	-3.8415	-0.4174	0.1538
					8.48	9218.5	8.48	8538.5		306.5	0.035	0.007						-0.4164	-3.8255	-0.4164	0.1639
					8.5	9236	8.5	8506.5		307	0.035	0.007						-0.4154	-3.8105	-0.4154	0.1736
					8.52	9112	8.52	8486.5		307.5	0.035	0.007						-0.4144	-3.795	-0.4144	0.183
					8.54	9155	8.54	8492.5		308	0.035	0.007						-0.4134	-3.7785	-0.4134	0.1911
					8.56	9123	8.56	8376.5		308.5	0.035	0.007						-0.4124	-3.7615	-0.4124	0.20115
					8.58	9059	8.58	8320.5		309	0.035	0.007						-0.4114	-3.7465	-0.4114	0.21045
					8.6	9140.5	8.6	8287		309.5	0.035	0.007						-0.4104	-3.7305	-0.4104	0.2194
					8.62	9037.5	8.62	8389		310	0.034	0.007						-0.4094	-3.714	-0.4094	0.2284
					8.64	9030	8.64	8438.5		310.5	0.033	0.007						-0.4084	-3.699	-0.4084	0.23765
					8.66	9056.5	8.66	8386.5		311	0.033	0.006						-0.4074	-3.6845	-0.4074	0.2462
					8.68	8990.5	8.68	8376		311.5	0.033	0.005						-0.4064	-3.6675	-0.4064	0.2559
					8.7	9027	8.7	8370		312	0.032	0.005						-0.4054	-3.6525	-0.4054	0.26395
					8.72	9051	8.72	8368		312.5	0.031	0.005						-0.4044	-3.637	-0.4044	0.2718
					8.74	9102.5	8.74	8317		313	0.031	0.005						-0.4034	-3.6215	-0.4034	0.28085
					8.76	9148.5	8.76	8289		313.5	0.031	0.005						-0.4024	-3.6075	-0.4024	0.28985
					8.78	9142.5	8.78	8276		314	0.03	0.005						-0.4014	-3.5905	-0.4014	0.29735
					8.8	9159	8.8	8206		314.5	0.03	0.005						-0.4004	-3.574	-0.4004	0.3057
					8.82	9086.5	8.82	8215		315	0.03	0.005						-0.3994	-3.559	-0.3994	0.314
					8.84	9139.5	8.84	8244		315.5	0.031	0.005						-0.3984	-3.5435	-0.3984	0.3205
					8.86	9205	8.86	8205.5		316	0.029	0.005						-0.3974	-3.528	-0.3974	0.32845
					8.88	9128.5	8.88	8107		316.5	0.029	0.004						-0.3964	-3.513	-0.3964	0.33645
					8.9	9041	8.9	8099		317	0.029	0.004						-0.3954	-3.498	-0.3954	0.34445
					8.92	9041	8.92	8119.5		317.5	0.029	0.004						-0.3944	-3.4825	-0.3944	0.35225
					8.94	9045	8.94	8069		318	0.029	0.004						-0.3934	-3.4655	-0.3934	0.3598
					8.96	9077.5	8.96	8132		318.5	0.029	0.004						-0.3924	-3.451	-0.3924	0.3669
					8.98	9144	8.98	8192		319	0.029	0.005						-0.3914	-3.436	-0.3914	0.3751
					9	9206	9	8100.5		319.5	0.029	0.005						-0.3904	-3.421	-0.3904	0.38275
					9.02	9242.5	9.02	7922		320	0.03	0.005						-0.3894	-3.406	-0.3894	0.3895
					9.04	9211.5	9.04	7946		320.5	0.03	0.005						-0.3884	-3.39	-0.3884	0.39675
					9.06	9253.5	9.06	7936		321	0.03	0.004						-0.3874	-3.3745	-0.3874	0.40455
					9.08	9161.5	9.08	7868		321.5	0.03	0.003						-0.3864	-3.3595	-0.3864	0.4115
					9.1	9163.5	9.1	7904		322	0.03	0.004						-0.3854	-3.344	-0.3854	0.41795
					9.12	9281	9.12	7837.5		322.5	0.031	0.004						-0.3844	-3.329	-0.3844	0.4243
					9.14	9277.5	9.14	7790.5		323	0.031	0.005						-0.3834	-3.314	-0.3834	0.4322
					9.16	9309	9.16	7848		323.5	0.031	0.005						-0.3824	-3.2995	-0.3824	0.43975
					9.18	9329.5	9.18	7867.5		324	0.03	0.005						-0.3814	-3.2835	-0.3814	0.44535
					9.2	9326	9.2	7851		324.5	0.029	0.004						-0.3804	-3.269	-0.3804	0.4521
					9.22	9346.5	9.22	7707		325	0.028	0.004						-0.3794	-3.254	-0.3794	0.45875
					9.24	9289	9.24	7599		325.5	0.028	0.003						-0.3784	-3.2395	-0.3784	0.46575
					9.26	9273	9.26	7708.5		326	0.028	0.003						-0.3774	-3.2245	-0.3774	0.47175
					9.28	9354	9.28	7736.5		326.5	0.028	0.004						-0.3764	-3.2095	-0.3764	0.478
					9.3	9362.5	9.3	7621.5		327	0.028	0.004						-0.3754	-3.1935	-0.3754	0.48425
					9.32	9358.5	9.32	7502		327.5	0.028	0.003						-0.3744	-3.1785	-0.3744	0.49075
					9.34	9418.5	9.34	7541.5		328	0.028	0.003						-0.3734	-3.1625	-0.3734	0.4962
					9.36	9490.5	9.36	7715.5		328.5	0.028	0.003						-0.3724	-3.1475	-0.3724	0.502
					9.38	9472	9.38	7724.5		329	0.027	0.003						-0.3714	-3.133	-0.3714	0.5075
					9.4	9509	9.4	7559.5		329.5	0.027	0.003						-0.3704	-3.118	-0.3704	0.5145
					9.42	9624.5	9.42	7415		330	0.027	0.002						-0.3694	-3.103	-0.3694	0.5195
					9.44	9625	9.44	7408.5		330.5	0.027	0.002						-0.3684	-3.0875	-0.3684	0.5245
					9.46	9507	9.46	7479.5		331	0.027	0.002						-0.3674	-3.073	-0.3674	0.5315
					9.48	9463	9.48	7488		331.5	0.027	0.002						-0.3664	-3.0585	-0.3664	0.537
					9.5	9653	9.5	7470.5		332	0.027	0.002						-0.3654	-3.044	-0.3654	0.543
					9.52	9712.5	9.52	7455.5		332.5	0.028	0.003						-0.3644	-3.029	-0.3644	0.5485
					9.54	9701	9.54	7458.5		333	0.028	0.002						-0.3634	-3.015	-0.3634	0.554
					9.56	9698.5	9.56	7361.5		333.5	0.028	0.002						-0.3624	-2.9995	-0.3624	0.5605
					9.58	9671.5	9.58	7341		334	0.028	0.002						-0.3614	-2.9835	-0.3614	0.5655
					9.6	9791.5	9.6	7394.5		334.5	0.029	0.002						-0.3604	-2.9695	-0.3604	0.5705
					9.62	9789	9.62	7339.5		335	0.03	0.003						-0.3594	-2.955	-0.3594	0.5755
					9.64	9755	9.64	7376		335.5	0.032	0.004						-0.3584	-2.9405	-0.3584	0.5815
					9.66	9765.5	9.66	7357		336	0.033	0.004						-0.3574	-2.9255	-0.3574	0.586
					9.68	9686	9.68	7310		336.5	0.034	0.005						-0.3564	-2.9105	-0.3564	0.5905
					9.7	9852.5	9.7	7368		337	0.035	0.005						-0.3554	-2.8965	-0.3554	0.597
					9.72	10071.5	9.72	7314		337.5	0.036	0.005						-0.3544	-2.8825	-0.3544	0.6025
					9.74	10053.5	9.74	7251		338	0.037	0.006						-0.3534	-2.8685	-0.3534	0.606
					9.76	10049.5	9.76	7270.5		338.5	0.037	0.005						-0.3524	-2.854	-0.3524	0.6105
					9.78	10088	9.78	7250		339	0.038	0.005						-0.3514	-2.8385	-0.3514	0.616
					9.8	10167.5	9.8	7230.5		339.5	0.038	0.005						-0.3504	-2.8245	-0.3504	0.6205
					9.82	10081	9.82	7231		340	0.04	0.005						-0.3494	-2.8105	-0.3494	0.6245
					9.84	10014	9.84	7180.5		340.5	0.042	0.006						-0.3484	-2.7945	-0.3484	0.6295
					9.86	10043.5	9.86	7166		341	0.043	0.007						-0.3474	-2.78	-0.3474	0.6345
					9.88	10090.5	9.88	7171		341.5	0.044	0.007						-0.3464	-2.7655	-0.3464	0.64
					9.9	10147.5	9.9	7184		342	0.045	0.007						-0.3454	-2.751	-0.3454	0.6445
					9.92	10020	9.92	7183.5		342.5	0.046	0.007						-0.3444	-2.736	-0.3444	0.6485
					9.94	10015	9.94	7136		343	0.048	0.007						-0.3434	-2.723	-0.3434	0.653
					9.96	10071.5	9.96	7139.5		343.5	0.048	0.008						-0.3424	-2.708	-0.3424	0.6575
					9.98	10025	9.98	7067.5		344	0.049	0.008						-0.3414	-2.694	-0.3414	0.6615
					10	10048.5	10	6978.5		344.5	0.05	0.008						-0.3404	-2.68	-0.3404	0.6655
					10.02	10159.5	10.02	7053		345	0.052	0.009						-0.3394	-2.666	-0.3394	0.6705
					10.04	10153	10.04	7150.5		345.5	0.053	0.008						-0.3384	-2.6515	-0.3384	0.6755
					10.06	10047	10.06	7125		346	0.054	0.008						-0.3374	-2.6375	-0.3374	0.679
					10.08	10146.5	10.08	7062.5		346.5	0.055	0.009						-0.3364	-2.623	-0.3364	0.683
					10.1	10227	10.1	7095		347	0.057	0.009						-0.3354	-2.61	-0.3354	0.6885
					10.12	10066	10.12	7083.5		347.5	0.058	0.009						-0.3344	-2.5955	-0.3344	0.6925
					10.14	10039.5	10.14	7069.5		348	0.059	0.01						-0.3334	-2.581	-0.3334	0.6955
					10.16	10078.5	10.16	7034		348.5	0.06	0.01						-0.3324	-2.5665	-0.3324	0.6995
					10.18	9964.5	10.18	6945.5		349	0.062	0.01						-0.3314	-2.552	-0.3314	0.7035
					10.2	9996.5	10.2	6910		349.5	0.064	0.011						-0.3304	-2.5385	-0.3304	0.707
					10.22	10065.5	10.22	6951		350	0.066	0.012						-0.3294	-2.5245	-0.3294	0.711
					10.24	10041.5	10.24	7056		350.5	0.067	0.012						-0.3284	-2.5095	-0.3284	0.715
					10.26	10006.5	10.26	7001.5		351	0.068	0.012						-0.3274	-2.4965	-0.3274	0.7185
					10.28	9913	10.28	6894.5		351.5	0.07	0.012						-0.3264	-2.4825	-0.3264	0.723
					10.3	9865	10.3	6913.5		352	0.071	0.012						-0.3254	-2.4685	-0.3254	0.726
					10.32	9759.5	10.32	6898		352.5	0.073	0.013						-0.3244	-2.4545	-0.3244	0.7295
					10.34	9721	10.34	6747		353	0.075	0.014						-0.3234	-2.4415	-0.3234	0.7345
					10.36	9763.5	10.36	6663.5		353.5	0.078	0.015						-0.3224	-2.427	-0.3224	0.7385
					10.38	9636	10.38	6774		354	0.081	0.016						-0.3214	-2.409	-0.3214	0.742
					10.4	9503.5	10.4	6845.5		354.5	0.083	0.016						-0.3204	-2.3935	-0.3204	0.7455
					10.42	9511.5	10.42	6838		355	0.084	0.016						-0.3194	-2.3805	-0.3194	0.7495
					10.44	9459	10.44	6809		355.5	0.086	0.015						-0.3184	-2.366	-0.3184	0.7545
					10.46	9354	10.46	6775.5		356	0.089	0.016						-0.3174	-2.352	-0.3174	0.756
					10.48	9227.5	10.48	6832		356.5	0.091	0.018						-0.3164	-2.339	-0.3164	0.761
					10.5	9133.5	10.5	6898.5		357	0.093	0.018						-0.3154	-2.325	-0.3154	0.765
					10.52	9160.5	10.52	6918.5		357.5	0.096	0.019						-0.3144	-2.3115	-0.3144	0.7695
					10.54	9141	10.54	6813.5		358	0.098	0.019						-0.3134	-2.2965	-0.3134	0.773
					10.56	9066	10.56	6669		358.5	0.099	0.02						-0.3124	-2.283	-0.3124	0.7765
					10.58	8900	10.58	6733.5		359	0.101	0.021						-0.3114	-2.2695	-0.3114	0.781
					10.6	8872	10.6	6846		359.5	0.103	0.022						-0.3104	-2.257	-0.3104	0.7855
					10.62	8886.5	10.62	6749.5		360	0.104	0.021						-0.3094	-2.2435	-0.3094	0.788
					10.64	8760	10.64	6725.5		360.5	0.104	0.021						-0.3084	-2.2295	-0.3084	0.791
					10.66	8682	10.66	6826		361	0.104	0.021						-0.3074	-2.216	-0.3074	0.796
					10.68	8590	10.68	6840.5		361.5	0.104	0.022						-0.3064	-2.2015	-0.3064	0.799
					10.7	8414	10.7	6778		362	0.103	0.021						-0.3054	-2.188	-0.3054	0.802
					10.72	8339.5	10.72	6736		362.5	0.101	0.021						-0.3044	-2.174	-0.3044	0.806
					10.74	8298	10.74	6735.5		363	0.1	0.022						-0.3034	-2.162	-0.3034	0.81
					10.76	8230	10.76	6750		363.5	0.098	0.022						-0.3024	-2.1485	-0.3024	0.815
					10.78	8133	10.78	6781		364	0.096	0.02						-0.3014	-2.1345	-0.3014	0.8175
					10.8	7976	10.8	6804.5		364.5	0.095	0.019						-0.3004	-2.1215	-0.3004	0.8205
					10.82	7986	10.82	6834.5		365	0.092	0.019						-0.2994	-2.1085	-0.2994	0.8245
					10.84	8006	10.84	6809		365.5	0.089	0.018						-0.2984	-2.0955	-0.2984	0.8295
					10.86	7993	10.86	6731.5		366	0.086	0.018						-0.2974	-2.082	-0.2974	0.8325
					10.88	7976.5	10.88	6688		366.5	0.083	0.018						-0.2964	-2.0685	-0.2964	0.8355
					10.9	7839	10.9	6622		367	0.08	0.017						-0.2954	-2.056	-0.2954	0.8395
					10.92	7721.5	10.92	6612		367.5	0.077	0.015						-0.2944	-2.044	-0.2944	0.844
					10.94	7615	10.94	6673.5		368	0.075	0.014						-0.2934	-2.0295	-0.2934	0.8465
					10.96	7523.5	10.96	6790		368.5	0.071	0.013						-0.2924	-2.0155	-0.2924	0.85
					10.98	7534	10.98	6745		369	0.068	0.013						-0.2914	-2.0025	-0.2914	0.855
					11	7572.5	11	6616.5		369.5	0.066	0.013						-0.2904	-1.9895	-0.2904	0.8585
					11.02	7493	11.02	6647		370	0.063	0.013						-0.2894	-1.9765	-0.2894	0.8615
					11.04	7465	11.04	6653		370.5	0.059	0.011						-0.2884	-1.963	-0.2884	0.8655
					11.06	7485	11.06	6655		371	0.056	0.01						-0.2874	-1.9505	-0.2874	0.8705
					11.08	7388.5	11.08	6685.5		371.5	0.054	0.009						-0.2864	-1.938	-0.2864	0.8735
					11.1	7245	11.1	6648		372	0.051	0.009						-0.2854	-1.925	-0.2854	0.877
					11.12	7192.5	11.12	6648		372.5	0.049	0.008						-0.2844	-1.911	-0.2844	0.881
					11.14	7223	11.14	6674.5		373	0.046	0.007						-0.2834	-1.8985	-0.2834	0.8845
					11.16	7143.5	11.16	6652.5		373.5	0.044	0.007						-0.2824	-1.8865	-0.2824	0.8885
					11.18	7057	11.18	6653		374	0.042	0.006						-0.2814	-1.8735	-0.2814	0.8925
					11.2	6977	11.2	6573.5		374.5	0.04	0.006						-0.2804	-1.8605	-0.2804	0.896
					11.22	6919	11.22	6575.5		375	0.038	0.005						-0.2794	-1.8495	-0.2794	0.9
					11.24	6902	11.24	6607		375.5	0.036	0.004						-0.2784	-1.8365	-0.2784	0.9045
					11.26	6900	11.26	6671		376	0.034	0.004						-0.2774	-1.8225	-0.2774	0.9075
					11.28	6775	11.28	6781		376.5	0.032	0.004						-0.2764	-1.8095	-0.2764	0.9115
					11.3	6681.5	11.3	6671.5		377	0.03	0.003						-0.2754	-1.797	-0.2754	0.916
					11.32	6675	11.32	6530		377.5	0.029	0.003						-0.2744	-1.7855	-0.2744	0.9205
					11.34	6625	11.34	6510.5		378	0.028	0.003						-0.2734	-1.772	-0.2734	0.924
					11.36	6547.5	11.36	6490		378.5	0.026	0.003						-0.2724	-1.759	-0.2724	0.9285
					11.38	6568	11.38	6500.5		379	0.025	0.002						-0.2714	-1.7475	-0.2714	0.9325
					11.4	6586	11.4	6626		379.5	0.023	0.002						-0.2704	-1.7345	-0.2704	0.937
					11.42	6480.5	11.42	6622		380	0.022	0.001						-0.2694	-1.7225	-0.2694	0.941
					11.44	6429.5	11.44	6577		380.5	0.021	0.001						-0.2684	-1.7095	-0.2684	0.946
					11.46	6396.5	11.46	6551		381	0.02	0						-0.2674	-1.6975	-0.2674	0.951
					11.48	6371	11.48	6491		381.5	0.019	0						-0.2664	-1.686	-0.2664	0.9555
					11.5	6379	11.5	6525.5		382	0.018	-0.001						-0.2654	-1.673	-0.2654	0.959
					11.52	6398	11.52	6539		382.5	0.017	-0.001						-0.2644	-1.661	-0.2644	0.9635
					11.54	6377	11.54	6534		383	0.016	-0.001						-0.2634	-1.649	-0.2634	0.968
					11.56	6319	11.56	6476.5		383.5	0.015	-0.001						-0.2624	-1.6345	-0.2624	0.973
					11.58	6218.5	11.58	6563		384	0.014	-0.001						-0.2614	-1.6215	-0.2614	0.9775
					11.6	6236.5	11.6	6657.5		384.5	0.014	-0.001						-0.2604	-1.6085	-0.2604	0.982
					11.62	6229	11.62	6603.5		385	0.013	-0.001						-0.2594	-1.597	-0.2594	0.987
					11.64	6138	11.64	6573.5		385.5	0.013	-0.002						-0.2584	-1.585	-0.2584	0.9925
					11.66	6200.5	11.66	6606.5		386	0.012	-0.002						-0.2574	-1.572	-0.2574	0.9955
					11.68	6140	11.68	6614		386.5	0.012	-0.002						-0.2564	-1.56	-0.2564	1.0005
					11.7	6009	11.7	6416.5		387	0.011	-0.002						-0.2554	-1.5485	-0.2554	1.0055
					11.72	6007	11.72	6441.5		387.5	0.011	-0.002						-0.2544	-1.536	-0.2544	1.0105
					11.74	6033.5	11.74	6608		388	0.011	-0.002						-0.2534	-1.5245	-0.2534	1.0145
					11.76	6064.5	11.76	6566.5		388.5	0.01	-0.002						-0.2524	-1.5115	-0.2524	1.021
					11.78	6010	11.78	6500.5		389	0.01	-0.003						-0.2514	-1.5005	-0.2514	1.026
					11.8	5904	11.8	6442.5		389.5	0.009	-0.003						-0.2504	-1.488	-0.2504	1.0315
					11.82	5826.5	11.82	6483.5		390	0.009	-0.003						-0.2494	-1.4765	-0.2494	1.0365
					11.84	5873.5	11.84	6520		390.5	0.008	-0.003						-0.2484	-1.465	-0.2484	1.0415
					11.86	5865	11.86	6526		391	0.008	-0.003						-0.2474	-1.454	-0.2474	1.0455
					11.88	5776.5	11.88	6496		391.5	0.009	-0.003						-0.2464	-1.4415	-0.2464	1.0515
					11.9	5816.5	11.9	6488.5		392	0.009	-0.003						-0.2454	-1.429	-0.2454	1.0565
					11.92	5875	11.92	6433		392.5	0.009	-0.003						-0.2444	-1.417	-0.2444	1.0615
					11.94	5815.5	11.94	6406		393	0.008	-0.003						-0.2434	-1.4055	-0.2434	1.067
					11.96	5782	11.96	6473		393.5	0.008	-0.003						-0.2424	-1.3935	-0.2424	1.073
					11.98	5784.5	11.98	6528		394	0.008	-0.003						-0.2414	-1.3815	-0.2414	1.0785
					12	5620	12	6486.5		394.5	0.008	-0.003						-0.2404	-1.37	-0.2404	1.084
					12.02	5607	12.02	6415		395	0.008	-0.003						-0.2394	-1.3595	-0.2394	1.0895
					12.04	5691.5	12.04	6502.5		395.5	0.008	-0.003						-0.2384	-1.348	-0.2384	1.095
					12.06	5666.5	12.06	6496.5		396	0.007	-0.003						-0.2374	-1.3355	-0.2374	1.0995
					12.08	5662	12.08	6491.5		396.5	0.007	-0.004						-0.2364	-1.3245	-0.2364	1.105
					12.1	5669	12.1	6535		397	0.007	-0.004						-0.2354	-1.314	-0.2354	1.111
					12.12	5607	12.12	6526.5		397.5	0.007	-0.004						-0.2344	-1.303	-0.2344	1.1165
					12.14	5563.5	12.14	6470		398	0.007	-0.003						-0.2334	-1.291	-0.2334	1.122
					12.16	5663	12.16	6482.5		398.5	0.007	-0.003						-0.2324	-1.28	-0.2324	1.1285
					12.18	5665.5	12.18	6469.5		399	0.008	-0.004						-0.2314	-1.2695	-0.2314	1.134
					12.2	5520	12.2	6391		399.5	0.007	-0.004						-0.2304	-1.2585	-0.2304	1.141
					12.22	5501	12.22	6419		400	0.007	-0.004						-0.2294	-1.2465	-0.2294	1.146
					12.24	5493	12.24	6396		400.5	0.007	-0.003						-0.2284	-1.2345	-0.2284	1.152
					12.26	5464.5	12.26	6364.5		401	0.007	-0.003						-0.2274	-1.2235	-0.2274	1.1585
					12.28	5507.5	12.28	6423		401.5	0.007	-0.003						-0.2264	-1.2125	-0.2264	1.165
					12.3	5518	12.3	6441.5		402	0.007	-0.003						-0.2254	-1.201	-0.2254	1.1705
					12.32	5493.5	12.32	6403.5		402.5	0.007	-0.003						-0.2244	-1.19	-0.2244	1.1765
					12.34	5518	12.34	6397.5		403	0.007	-0.003						-0.2234	-1.179	-0.2234	1.183
					12.36	5501.5	12.36	6385		403.5	0.007	-0.004						-0.2224	-1.169	-0.2224	1.189
					12.38	5379.5	12.38	6411.5		404	0.007	-0.003						-0.2214	-1.157	-0.2214	1.194
					12.4	5368	12.4	6490.5		404.5	0.007	-0.003						-0.2204	-1.1455	-0.2204	1.2
					12.42	5331	12.42	6404.5		405	0.007	-0.003						-0.2194	-1.1345	-0.2194	1.207
					12.44	5316.5	12.44	6383		405.5	0.007	-0.003						-0.2184	-1.1245	-0.2184	1.2135
					12.46	5314	12.46	6493.5		406	0.007	-0.003						-0.2174	-1.1135	-0.2174	1.2205
					12.48	5297	12.48	6560.5		406.5	0.007	-0.003						-0.2164	-1.103	-0.2164	1.2265
					12.5	5310	12.5	6596.5		407	0.007	-0.003						-0.2154	-1.093	-0.2154	1.233
					12.52	5311.5	12.52	6511		407.5	0.007	-0.003						-0.2144	-1.083	-0.2144	1.2395
					12.54	5308	12.54	6423.5		408	0.007	-0.004						-0.2134	-1.072	-0.2134	1.2455
					12.56	5252.5	12.56	6400		408.5	0.007	-0.004						-0.2124	-1.062	-0.2124	1.251
					12.58	5257	12.58	6447.5		409	0.007	-0.004						-0.2114	-1.051	-0.2114	1.258
					12.6	5282	12.6	6492.5		409.5	0.007	-0.004						-0.2104	-1.04	-0.2104	1.265
					12.62	5337	12.62	6444.5		410	0.007	-0.004						-0.2094	-1.03	-0.2094	1.2705
					12.64	5305.5	12.64	6465.5		410.5	0.007	-0.003						-0.2084	-1.0195	-0.2084	1.2765
					12.66	5281	12.66	6499		411	0.007	-0.004						-0.2074	-1.0105	-0.2074	1.2835
					12.68	5250.5	12.68	6460		411.5	0.007	-0.004						-0.2064	-0.9995	-0.2064	1.29
					12.7	5198.5	12.7	6361		412	0.007	-0.004						-0.2054	-0.9895	-0.2054	1.295
					12.72	5178.5	12.72	6279.5		412.5	0.007	-0.004						-0.2044	-0.979	-0.2044	1.302
					12.74	5111.5	12.74	6294.5		413	0.007	-0.004						-0.2034	-0.97	-0.2034	1.3085
					12.76	5214.5	12.76	6306.5		413.5	0.007	-0.004						-0.2024	-0.9595	-0.2024	1.3155
					12.78	5259	12.78	6403.5		414	0.007	-0.004						-0.2014	-0.9495	-0.2014	1.321
					12.8	5223.5	12.8	6409.5		414.5	0.007	-0.004						-0.2004	-0.9385	-0.2004	1.3285
					12.82	5183.5	12.82	6342.5		415	0.007	-0.004						-0.1994	-0.929	-0.1994	1.3345
					12.84	5136.5	12.84	6402		415.5	0.007	-0.004						-0.1984	-0.92	-0.1984	1.3415
					12.86	5076.5	12.86	6460.5		416	0.006	-0.004						-0.1974	-0.9095	-0.1974	1.3475
					12.88	5019.5	12.88	6444.5		416.5	0.006	-0.004						-0.1964	-0.9	-0.1964	1.3545
					12.9	5050	12.9	6479		417	0.006	-0.004						-0.1954	-0.89	-0.1954	1.3615
					12.92	5032	12.92	6515.5		417.5	0.006	-0.004						-0.1944	-0.8805	-0.1944	1.3685
					12.94	5083.5	12.94	6420		418	0.006	-0.004						-0.1934	-0.871	-0.1934	1.375
					12.96	5143	12.96	6388		418.5	0.006	-0.004						-0.1924	-0.8605	-0.1924	1.3815
					12.98	5115.5	12.98	6419.5		419	0.006	-0.004						-0.1914	-0.849	-0.1914	1.3875
					13	5086	13	6471.5		419.5	0.006	-0.004						-0.1904	-0.839	-0.1904	1.394
					13.02	5096	13.02	6474		420	0.006	-0.004						-0.1894	-0.829	-0.1894	1.401
					13.04	5046	13.04	6418.5		420.5	0.006	-0.004						-0.1884	-0.8195	-0.1884	1.4085
					13.06	5001	13.06	6281		421	0.006	-0.004						-0.1874	-0.8105	-0.1874	1.4145
					13.08	5058.5	13.08	6361		421.5	0.005	-0.004						-0.1864	-0.8005	-0.1864	1.422
					13.1	4961.5	13.1	6451		422	0.005	-0.004						-0.1854	-0.7915	-0.1854	1.4285
					13.12	4920	13.12	6320		422.5	0.005	-0.004						-0.1844	-0.782	-0.1844	1.4345
					13.14	5005	13.14	6353.5		423	0.005	-0.004						-0.1834	-0.773	-0.1834	1.4415
					13.16	5007	13.16	6402		423.5	0.005	-0.004						-0.1824	-0.764	-0.1824	1.4485
					13.18	4982.5	13.18	6399.5		424	0.005	-0.004						-0.1814	-0.754	-0.1814	1.455
					13.2	4994	13.2	6417		424.5	0.005	-0.004						-0.1804	-0.745	-0.1804	1.4615
					13.22	4996	13.22	6377		425	0.005	-0.004						-0.1794	-0.7365	-0.1794	1.468
					13.24	5034	13.24	6332		425.5	0.005	-0.004						-0.1784	-0.727	-0.1784	1.4755
					13.26	4987	13.26	6331		426	0.005	-0.004						-0.1774	-0.718	-0.1774	1.4805
					13.28	4937	13.28	6377.5		426.5	0.005	-0.004						-0.1764	-0.7095	-0.1764	1.4865
					13.3	4942.5	13.3	6356.5		427	0.004	-0.004						-0.1754	-0.7005	-0.1754	1.493
					13.32	4851	13.32	6346		427.5	0.004	-0.004						-0.1744	-0.692	-0.1744	1.4995
					13.34	4897.5	13.34	6416		428	0.004	-0.005						-0.1734	-0.6835	-0.1734	1.5055
					13.36	4956.5	13.36	6388.5		428.5	0.005	-0.004						-0.1724	-0.6745	-0.1724	1.5135
					13.38	4855	13.38	6238		429	0.005	-0.004						-0.1714	-0.6665	-0.1714	1.52
					13.4	4851.5	13.4	6202		429.5	0.005	-0.004						-0.1704	-0.6575	-0.1704	1.527
					13.42	4900.5	13.42	6387		430	0.005	-0.004						-0.1694	-0.648	-0.1694	1.533
					13.44	4838	13.44	6350		430.5	0.005	-0.004						-0.1684	-0.6395	-0.1684	1.5395
					13.46	4806.5	13.46	6237		431	0.005	-0.004						-0.1674	-0.631	-0.1674	1.5465
					13.48	4865.5	13.48	6344.5		431.5	0.005	-0.004						-0.1664	-0.6225	-0.1664	1.554
					13.5	4948	13.5	6410.5		432	0.004	-0.005						-0.1654	-0.614	-0.1654	1.56
					13.52	4835	13.52	6361.5		432.5	0.004	-0.005						-0.1644	-0.6055	-0.1644	1.5665
					13.54	4844	13.54	6333.5		433	0.004	-0.004						-0.1634	-0.5975	-0.1634	1.5735
					13.56	4896	13.56	6355		433.5	0.004	-0.004						-0.1624	-0.59	-0.1624	1.58
					13.58	4786	13.58	6357.5		434	0.004	-0.004						-0.1614	-0.582	-0.1614	1.586
					13.6	4758	13.6	6343.5		434.5	0.004	-0.004						-0.1604	-0.5745	-0.1604	1.5915
					13.62	4810	13.62	6326		435	0.005	-0.004						-0.1594	-0.566	-0.1594	1.5985
					13.64	4844	13.64	6293.5		435.5	0.005	-0.004						-0.1584	-0.558	-0.1584	1.6065
					13.66	4747.5	13.66	6312		436	0.004	-0.004						-0.1574	-0.5495	-0.1574	1.6125
					13.68	4795	13.68	6392		436.5	0.004	-0.004						-0.1564	-0.5415	-0.1564	1.6185
					13.7	4773	13.7	6380.5		437	0.004	-0.005						-0.1554	-0.534	-0.1554	1.6255
					13.72	4699.5	13.72	6331.5		437.5	0.004	-0.005						-0.1544	-0.5265	-0.1544	1.632
					13.74	4752	13.74	6416.5		438	0.004	-0.004						-0.1534	-0.5185	-0.1534	1.638
					13.76	4820	13.76	6467		438.5	0.005	-0.005						-0.1524	-0.5115	-0.1524	1.645
					13.78	4862	13.78	6356.5		439	0.005	-0.005						-0.1514	-0.504	-0.1514	1.6515
					13.8	4779.5	13.8	6323		439.5	0.005	-0.005						-0.1504	-0.4969	-0.1504	1.658
					13.82	4696.5	13.82	6367		440	0.005	-0.004						-0.1494	-0.4895	-0.1494	1.664
					13.84	4694	13.84	6322		440.5	0.005	-0.005						-0.1484	-0.4829	-0.1484	1.6705
					13.86	4715.5	13.86	6331.5		441	0.004	-0.005						-0.1474	-0.4753	-0.1474	1.677
					13.88	4707	13.88	6382		441.5	0.004	-0.005						-0.1464	-0.4676	-0.1464	1.683
					13.9	4742	13.9	6366		442	0.004	-0.005						-0.1454	-0.45965	-0.1454	1.6885
					13.92	4736	13.92	6388.5		442.5	0.005	-0.005						-0.1444	-0.45275	-0.1444	1.694
					13.94	4693.5	13.94	6400.5		443	0.005	-0.005						-0.1434	-0.4456	-0.1434	1.7005
					13.96	4699.5	13.96	6328		443.5	0.005	-0.004						-0.1424	-0.4388	-0.1424	1.707
					13.98	4688.5	13.98	6261		444	0.005	-0.005						-0.1414	-0.431	-0.1414	1.713
					14	4678.5	14	6321.5		444.5	0.005	-0.005						-0.1404	-0.4243	-0.1404	1.719
					14.02	4724.5	14.02	6328		445	0.005	-0.005						-0.1394	-0.41765	-0.1394	1.725
					14.04	4687	14.04	6258		445.5	0.005	-0.005						-0.1384	-0.41115	-0.1384	1.731
					14.06	4689	14.06	6297.5		446	0.005	-0.005						-0.1374	-0.4038	-0.1374	1.736
					14.08	4743.5	14.08	6330.5		446.5	0.005	-0.005						-0.1364	-0.39725	-0.1364	1.7425
					14.1	4725.5	14.1	6282.5		447	0.005	-0.005						-0.1354	-0.39045	-0.1354	1.7485
					14.12	4733	14.12	6330.5		447.5	0.006	-0.005						-0.1344	-0.38455	-0.1344	1.755
					14.14	4736.5	14.14	6456.5		448	0.006	-0.004						-0.1334	-0.3775	-0.1334	1.76
					14.16	4740	14.16	6368.5		448.5	0.006	-0.004						-0.1324	-0.37015	-0.1324	1.7655
					14.18	4727.5	14.18	6307.5		449	0.006	-0.004						-0.1314	-0.3645	-0.1314	1.7715
					14.2	4724	14.2	6403.5		449.5	0.006	-0.004						-0.1304	-0.35785	-0.1304	1.7765
					14.22	4743.5	14.22	6385		450	0.006	-0.004						-0.1294	-0.3511	-0.1294	1.781
					14.24	4764.5	14.24	6376.5		450.5	0.006	-0.005						-0.1284	-0.34535	-0.1284	1.787
					14.26	4630	14.26	6500.5		451	0.006	-0.005						-0.1274	-0.33925	-0.1274	1.793
					14.28	4556	14.28	6505		451.5	0.006	-0.004						-0.1264	-0.33325	-0.1264	1.798
					14.3	4696	14.3	6352.5		452	0.007	-0.004						-0.1254	-0.32655	-0.1254	1.803
					14.32	4770.5	14.32	6414		452.5	0.007	-0.004						-0.1244	-0.32085	-0.1244	1.809
					14.34	4657	14.34	6416		453	0.007	-0.004						-0.1234	-0.3153	-0.1234	1.814
					14.36	4554.5	14.36	6287		453.5	0.007	-0.004						-0.1224	-0.3096	-0.1224	1.8195
					14.38	4569.5	14.38	6292		454	0.007	-0.004						-0.1214	-0.30285	-0.1214	1.8235
					14.4	4582	14.4	6347		454.5	0.007	-0.004						-0.1204	-0.2976	-0.1204	1.828
					14.42	4669.5	14.42	6393.5		455	0.007	-0.004						-0.1194	-0.2922	-0.1194	1.833
					14.44	4636.5	14.44	6396.5		455.5	0.007	-0.004						-0.1184	-0.2867	-0.1184	1.838
					14.46	4586.5	14.46	6373		456	0.007	-0.005						-0.1174	-0.28065	-0.1174	1.842
					14.48	4656	14.48	6345		456.5	0.007	-0.004						-0.1164	-0.27515	-0.1164	1.8465
					14.5	4628.5	14.5	6418		457	0.007	-0.004						-0.1154	-0.269	-0.1154	1.8515
					14.52	4585	14.52	6438		457.5	0.007	-0.004						-0.1144	-0.26355	-0.1144	1.856
					14.54	4586	14.54	6431.5		458	0.008	-0.004						-0.1134	-0.25795	-0.1134	1.8595
					14.56	4580.5	14.56	6388		458.5	0.008	-0.004						-0.1124	-0.25195	-0.1124	1.8635
					14.58	4590	14.58	6450.5		459	0.008	-0.004						-0.1114	-0.24715	-0.1114	1.868
					14.6	4574	14.6	6525		459.5	0.008	-0.005						-0.1104	-0.24215	-0.1104	1.8725
					14.62	4581.5	14.62	6352.5		460	0.008	-0.004						-0.1094	-0.2378	-0.1094	1.8745
					14.64	4601.5	14.64	6268		460.5	0.008	-0.004						-0.1084	-0.2313	-0.1084	1.879
					14.66	4593.5	14.66	6342.5		461	0.008	-0.004						-0.1074	-0.2268	-0.1074	1.883
					14.68	4629.5	14.68	6420.5		461.5	0.008	-0.004						-0.1064	-0.22075	-0.1064	1.888
					14.7	4629.5	14.7	6384.5		462	0.009	-0.004						-0.1054	-0.21565	-0.1054	1.8905
					14.72	4622	14.72	6376		462.5	0.009	-0.004						-0.1044	-0.2103	-0.1044	1.894
					14.74	4644	14.74	6437		463	0.009	-0.004						-0.1034	-0.20625	-0.1034	1.8965
					14.76	4682	14.76	6425		463.5	0.009	-0.004						-0.1024	-0.2009	-0.1024	1.901
					14.78	4697.5	14.78	6486.5		464	0.009	-0.004						-0.1014	-0.1966	-0.1014	1.904
					14.8	4643.5	14.8	6540		464.5	0.009	-0.004						-0.1004	-0.19205	-0.1004	1.906
					14.82	4588	14.82	6489		465	0.009	-0.004						-0.0994	-0.18785	-0.0994	1.9095
					14.84	4534.5	14.84	6510.5		465.5	0.009	-0.004						-0.0984	-0.1831	-0.0984	1.912
					14.86	4510	14.86	6469		466	0.009	-0.004						-0.0974	-0.1788	-0.0974	1.9135
					14.88	4546	14.88	6419.5		466.5	0.009	-0.004						-0.0964	-0.17275	-0.0964	1.9145
					14.9	4558	14.9	6436		467	0.01	-0.004						-0.0954	-0.1685	-0.0954	1.9175
					14.92	4552	14.92	6394.5		467.5	0.01	-0.004						-0.0944	-0.16395	-0.0944	1.9185
					14.94	4527	14.94	6523		468	0.01	-0.003						-0.0934	-0.15975	-0.0934	1.9185
					14.96	4556.5	14.96	6616		468.5	0.01	-0.003						-0.0924	-0.15475	-0.0924	1.919
					14.98	4553.5	14.98	6528		469	0.01	-0.004						-0.0914	-0.1505	-0.0914	1.919
										469.5	0.01	-0.003						-0.0904	-0.14725	-0.0904	1.9195
										470	0.01	-0.003						-0.0894	-0.1428	-0.0894	1.9195
										470.5	0.01	-0.004						-0.0884	-0.1379	-0.0884	1.9195
										471	0.01	-0.003						-0.0874	-0.13425	-0.0874	1.9195
										471.5	0.011	-0.003						-0.0864	-0.13015	-0.0864	1.92
										472	0.011	-0.003						-0.0854	-0.12485	-0.0854	1.919
										472.5	0.011	-0.004						-0.0844	-0.12125	-0.0844	1.919
										473	0.011	-0.003						-0.0834	-0.11715	-0.0834	1.919
										473.5	0.011	-0.003						-0.0824	-0.11415	-0.0824	1.919
										474	0.011	-0.003						-0.0814	-0.11	-0.0814	1.918
										474.5	0.011	-0.003						-0.0804	-0.10525	-0.0804	1.917
										475	0.012	-0.003						-0.0794	-0.10185	-0.0794	1.916
										475.5	0.012	-0.003						-0.0784	-0.09805	-0.0784	1.9145
										476	0.012	-0.003						-0.0774	-0.09455	-0.0774	1.9125
										476.5	0.012	-0.003						-0.0764	-0.091	-0.0764	1.9115
										477	0.012	-0.003						-0.0754	-0.0884	-0.0754	1.91
										477.5	0.012	-0.003						-0.0744	-0.0839	-0.0744	1.908
										478	0.013	-0.003						-0.0734	-0.08075	-0.0734	1.906
										478.5	0.013	-0.003						-0.0724	-0.0777	-0.0724	1.904
										479	0.013	-0.003						-0.0714	-0.07545	-0.0714	1.9
										479.5	0.013	-0.003						-0.0704	-0.07245	-0.0704	1.898
										480	0.013	-0.003						-0.0694	-0.06955	-0.0694	1.895
										480.5	0.013	-0.003						-0.0684	-0.0662	-0.0684	1.892
										481	0.013	-0.003						-0.0674	-0.0631	-0.0674	1.889
										481.5	0.013	-0.003						-0.0664	-0.0601	-0.0664	1.8865
										482	0.014	-0.003						-0.0654	-0.056	-0.0654	1.8825
										482.5	0.014	-0.003						-0.0644	-0.05305	-0.0644	1.879
										483	0.014	-0.003						-0.0634	-0.04962	-0.0634	1.8765
										483.5	0.014	-0.003						-0.0624	-0.04659	-0.0624	1.8735
										484	0.014	-0.003						-0.0614	-0.04209	-0.0614	1.87
										484.5	0.014	-0.003						-0.0604	-0.0389	-0.0604	1.867
										485	0.014	-0.003						-0.0594	-0.03582	-0.0594	1.864
										485.5	0.015	-0.003						-0.0584	-0.03256	-0.0584	1.859
										486	0.015	-0.003						-0.0574	-0.02896	-0.0574	1.855
										486.5	0.015	-0.002						-0.0564	-0.02527	-0.0564	1.85
										487	0.015	-0.002						-0.0554	-0.02221	-0.0554	1.8455
										487.5	0.015	-0.002						-0.0544	-0.01898	-0.0544	1.8415
										488	0.015	-0.002						-0.0534	-0.01489	-0.0534	1.835
										488.5	0.015	-0.002						-0.0524	-0.01261	-0.0524	1.8295
										489	0.015	-0.002						-0.0514	-0.00988	-0.0514	1.8245
										489.5	0.015	-0.002						-0.0504	-0.0062	-0.0504	1.819
										490	0.015	-0.002						-0.0494	-0.00314	-0.0494	1.8125
										490.5	0.016	-0.003						-0.0484	-0.00037545	-0.0484	1.8055
										491	0.016	-0.003						-0.0474	0.003	-0.0474	1.7995
										491.5	0.016	-0.003						-0.0464	0.00624	-0.0464	1.792
										492	0.016	-0.003						-0.0454	0.00967	-0.0454	1.784
										492.5	0.016	-0.003						-0.0444	0.01315	-0.0444	1.777
										493	0.016	-0.002						-0.0434	0.01473	-0.0434	1.77
										493.5	0.016	-0.003						-0.0424	0.01742	-0.0424	1.763
										494	0.016	-0.002						-0.0414	0.0208	-0.0414	1.755
										494.5	0.016	-0.002						-0.0404	0.02358	-0.0404	1.7465
										495	0.017	-0.002						-0.0394	0.02573	-0.0394	1.7385
										495.5	0.017	-0.003						-0.0384	0.02899	-0.0384	1.73
										496	0.017	-0.003						-0.0374	0.03134	-0.0374	1.7215
										496.5	0.017	-0.003						-0.0364	0.03451	-0.0364	1.713
										497	0.017	-0.003						-0.0354	0.03756	-0.0354	1.7045
										497.5	0.017	-0.003						-0.0344	0.03998	-0.0344	1.6955
										498	0.017	-0.003						-0.0334	0.04326	-0.0334	1.686
										498.5	0.018	-0.003						-0.0324	0.04585	-0.0324	1.678
										499	0.018	-0.003						-0.0314	0.04891	-0.0314	1.6695
										499.5	0.018	-0.003						-0.0304	0.0513	-0.0304	1.6605
										500	0.018	-0.002						-0.0294	0.0541	-0.0294	1.6495
										500.5	0.018	-0.002						-0.0284	0.0564	-0.0284	1.641
										501	0.018	-0.002						-0.0274	0.059	-0.0274	1.631
										501.5	0.019	-0.002						-0.0264	0.06105	-0.0264	1.6215
										502	0.019	-0.002						-0.0254	0.06395	-0.0254	1.6115
										502.5	0.019	-0.002						-0.0244	0.06615	-0.0244	1.602
										503	0.019	-0.002						-0.0234	0.0688	-0.0234	1.592
										503.5	0.019	-0.002						-0.0224	0.0711	-0.0224	1.583
										504	0.02	-0.002						-0.0214	0.07405	-0.0214	1.573
										504.5	0.02	-0.002						-0.0204	0.07655	-0.0204	1.563
										505	0.02	-0.002						-0.0194	0.07815	-0.0194	1.5525
										505.5	0.02	-0.002						-0.0184	0.08075	-0.0184	1.543
										506	0.02	-0.002						-0.0174	0.08335	-0.0174	1.5325
										506.5	0.021	-0.002						-0.0164	0.08625	-0.0164	1.5225
										507	0.021	-0.002						-0.0154	0.08775	-0.0154	1.513
										507.5	0.021	-0.002						-0.0144	0.0902	-0.0144	1.503
										508	0.021	-0.002						-0.0134	0.093	-0.0134	1.4925
										508.5	0.021	-0.002						-0.0124	0.09575	-0.0124	1.4835
										509	0.022	-0.002						-0.0114	0.0976	-0.0114	1.475
										509.5	0.022	-0.002						-0.0104	0.09935	-0.0104	1.466
										510	0.022	-0.002						-0.0094	0.10215	-0.0094	1.4555
										510.5	0.022	-0.002						-0.0084	0.10445	-0.0084	1.4455
										511	0.022	-0.002						-0.0074	0.1059	-0.0074	1.436
										511.5	0.022	-0.002						-0.0064	0.1079	-0.0064	1.4275
										512	0.022	-0.001						-0.0054	0.11035	-0.0054	1.4165
										512.5	0.022	-0.002						-0.0044	0.11195	-0.0044	1.406
										513	0.022	-0.001						-0.0034	0.1137	-0.0034	1.3975
										513.5	0.023	-0.001						-0.0024	0.1152	-0.0024	1.389
										514	0.023	-0.001						-0.0014	0.11735	-0.0014	1.379
										514.5	0.023	-0.001						-0.0004	0.1194	-0.0004	1.3705
										515	0.023	-0.002						0.0006	0.1214	0.0006	1.361
										515.5	0.023	-0.002						0.0016	0.1224	0.0016	1.3525
										516	0.023	-0.002						0.0026	0.12475	0.0026	1.3435
										516.5	0.023	-0.001						0.0036	0.12675	0.0036	1.3355
										517	0.023	-0.001						0.0046	0.12795	0.0046	1.3265
										517.5	0.023	-0.001						0.0056	0.1299	0.0056	1.3175
										518	0.023	-0.001						0.0066	0.13185	0.0066	1.3095
										518.5	0.024	-0.001						0.0076	0.13445	0.0076	1.3015
										519	0.024	-0.001						0.0086	0.1361	0.0086	1.2925
										519.5	0.024	-0.001						0.0096	0.1378	0.0096	1.286
										520	0.023	-0.001						0.0106	0.14015	0.0106	1.2785
										520.5	0.023	-0.001						0.0116	0.14185	0.0116	1.27
										521	0.023	-0.001						0.0126	0.1434	0.0126	1.263
										521.5	0.023	-0.001						0.0136	0.14585	0.0136	1.2565
										522	0.023	-0.001						0.0146	0.1481	0.0146	1.249
										522.5	0.023	-0.001						0.0156	0.1494	0.0156	1.242
										523	0.023	-0.001						0.0166	0.15075	0.0166	1.235
										523.5	0.024	-0.001						0.0176	0.15365	0.0176	1.229
										524	0.023	-0.001						0.0186	0.15495	0.0186	1.222
										524.5	0.023	-0.001						0.0196	0.15745	0.0196	1.216
										525	0.023	-0.001						0.0206	0.1585	0.0206	1.2095
										525.5	0.023	-0.001						0.0216	0.16025	0.0216	1.203
										526	0.023	-0.001						0.0226	0.16135	0.0226	1.197
										526.5	0.023	-0.001						0.0236	0.1634	0.0236	1.1905
										527	0.023	-0.001						0.0246	0.16435	0.0246	1.1855
										527.5	0.023	-0.001						0.0256	0.16725	0.0256	1.1805
										528	0.023	-0.001						0.0266	0.16855	0.0266	1.175
										528.5	0.023	-0.001						0.0276	0.1704	0.0276	1.169
										529	0.024	-0.001						0.0286	0.17155	0.0286	1.164
										529.5	0.024	-0.001						0.0296	0.17345	0.0296	1.1595
										530	0.024	-0.001						0.0306	0.17575	0.0306	1.154
										530.5	0.024	-0.001						0.0316	0.17715	0.0316	1.149
										531	0.023	-0.001						0.0326	0.17765	0.0326	1.1445
										531.5	0.023	-0.001						0.0336	0.17985	0.0336	1.14
										532	0.024	-0.001						0.0346	0.18195	0.0346	1.135
										532.5	0.024	-0.001						0.0356	0.1845	0.0356	1.132
										533	0.024	-0.001						0.0366	0.1852	0.0366	1.1275
										533.5	0.024	-0.001						0.0376	0.18685	0.0376	1.123
										534	0.024	-0.001						0.0386	0.18825	0.0386	1.1185
										534.5	0.024	-0.001						0.0396	0.1913	0.0396	1.115
										535	0.024	-0.001						0.0406	0.19155	0.0406	1.111
										535.5	0.024	-0.001						0.0416	0.1933	0.0416	1.108
										536	0.024	-0.001						0.0426	0.1948	0.0426	1.104
										536.5	0.024	-0.001						0.0436	0.1973	0.0436	1.1005
										537	0.024	-0.001						0.0446	0.1979	0.0446	1.097
										537.5	0.024	-0.001						0.0456	0.19925	0.0456	1.095
										538	0.024	-0.001						0.0466	0.20125	0.0466	1.0915
										538.5	0.024	-0.001						0.0476	0.2027	0.0476	1.089
										539	0.024	-0.001						0.0486	0.2038	0.0486	1.0865
										539.5	0.024	-0.001						0.0496	0.20505	0.0496	1.084
										540	0.025	-0.001						0.0506	0.20615	0.0506	1.081
										540.5	0.025	-0.001						0.0516	0.20855	0.0516	1.0785
										541	0.025	-0.001						0.0526	0.2093	0.0526	1.076
										541.5	0.025	-0.001						0.0536	0.21115	0.0536	1.0735
										542	0.025	-0.001						0.0546	0.21165	0.0546	1.0705
										542.5	0.025	-0.001						0.0556	0.21335	0.0556	1.0685
										543	0.025	-0.001						0.0566	0.2142	0.0566	1.066
										543.5	0.025	-0.001						0.0576	0.2159	0.0576	1.064
										544	0.025	-0.001						0.0586	0.2173	0.0586	1.0615
										544.5	0.025	-0.001						0.0596	0.2189	0.0596	1.059
										545	0.025	-0.001						0.0606	0.21905	0.0606	1.057
										545.5	0.025	-0.001						0.0616	0.2207	0.0616	1.0555
										546	0.025	0						0.0626	0.22255	0.0626	1.0525
										546.5	0.025	0						0.0636	0.22415	0.0636	1.051
										547	0.025	0						0.0646	0.2249	0.0646	1.0495
										547.5	0.025	0						0.0656	0.2265	0.0656	1.048
										548	0.025	-0.001						0.0666	0.2279	0.0666	1.046
										548.5	0.025	-0.001						0.0676	0.2303	0.0676	1.0445
										549	0.025	-0.001						0.0686	0.2306	0.0686	1.0425
										549.5	0.024	-0.001						0.0696	0.232	0.0696	1.0415
										550	0.025	-0.001						0.0706	0.234	0.0706	1.04
										550.5	0.024	-0.001						0.0716	0.23555	0.0716	1.039
										551	0.024	0						0.0726	0.23615	0.0726	1.0365
										551.5	0.024	0						0.0736	0.23785	0.0736	1.036
										552	0.024	0						0.0746	0.2392	0.0746	1.0345
										552.5	0.024	0						0.0756	0.24095	0.0756	1.0325
										553	0.024	-0.001						0.0766	0.2418	0.0766	1.032
										553.5	0.024	-0.001						0.0776	0.24375	0.0776	1.031
										554	0.023	-0.001						0.0786	0.24535	0.0786	1.0305
										554.5	0.023	-0.001						0.0796	0.24705	0.0796	1.0285
										555	0.023	-0.001						0.0806	0.24805	0.0806	1.027
										555.5	0.022	-0.001						0.0816	0.24965	0.0816	1.027
										556	0.022	-0.001						0.0826	0.25045	0.0826	1.025
										556.5	0.022	-0.001						0.0836	0.25255	0.0836	1.025
										557	0.022	-0.001						0.0846	0.25305	0.0846	1.0235
										557.5	0.021	-0.001						0.0856	0.2543	0.0856	1.0225
										558	0.021	-0.001						0.0866	0.2561	0.0866	1.0215
										558.5	0.021	-0.001						0.0876	0.25765	0.0876	1.0205
										559	0.02	-0.001						0.0886	0.2582	0.0886	1.019
										559.5	0.02	-0.001						0.0896	0.2598	0.0896	1.019
										560	0.02	-0.001						0.0906	0.2612	0.0906	1.019
										560.5	0.019	-0.001						0.0916	0.26315	0.0916	1.018
										561	0.019	-0.001						0.0926	0.26415	0.0926	1.017
										561.5	0.018	-0.001						0.0936	0.26545	0.0936	1.017
										562	0.018	-0.002						0.0946	0.26655	0.0946	1.016
										562.5	0.017	-0.002						0.0956	0.268	0.0956	1.0155
										563	0.017	-0.002						0.0966	0.2689	0.0966	1.015
										563.5	0.016	-0.002						0.0976	0.2704	0.0976	1.016
										564	0.016	-0.002						0.0986	0.2721	0.0986	1.015
										564.5	0.015	-0.002						0.0996	0.2744	0.0996	1.015
										565	0.015	-0.002						0.1006	0.27475	0.1006	1.014
										565.5	0.014	-0.003						0.1016	0.27525	0.1016	1.014
										566	0.014	-0.003						0.1026	0.27775	0.1026	1.013
										566.5	0.013	-0.003						0.1036	0.27865	0.1036	1.013
										567	0.013	-0.003						0.1046	0.2797	0.1046	1.012
										567.5	0.012	-0.003						0.1056	0.2809	0.1056	1.0125
										568	0.012	-0.003						0.1066	0.283	0.1066	1.012
										568.5	0.011	-0.003						0.1076	0.28435	0.1076	1.012
										569	0.011	-0.004						0.1086	0.28555	0.1086	1.0115
										569.5	0.01	-0.004						0.1096	0.28705	0.1096	1.011
										570	0.01	-0.004						0.1106	0.2883	0.1106	1.011
										570.5	0.009	-0.004						0.1116	0.2895	0.1116	1.0105
										571	0.009	-0.004						0.1126	0.29065	0.1126	1.0105
										571.5	0.008	-0.004						0.1136	0.29145	0.1136	1.0105
										572	0.008	-0.004						0.1146	0.29365	0.1146	1.0105
										572.5	0.007	-0.004						0.1156	0.2957	0.1156	1.0105
										573	0.007	-0.004						0.1166	0.29715	0.1166	1.0105
										573.5	0.006	-0.004						0.1176	0.2977	0.1176	1.0105
										574	0.006	-0.005						0.1186	0.2992	0.1186	1.011
										574.5	0.006	-0.005						0.1196	0.30075	0.1196	1.0105
										575	0.005	-0.005						0.1206	0.3024	0.1206	1.01
										575.5	0.005	-0.005						0.1216	0.3035	0.1216	1.0105
										576	0.004	-0.005						0.1226	0.3047	0.1226	1.0105
										576.5	0.004	-0.005						0.1236	0.30575	0.1236	1.0105
										577	0.003	-0.005						0.1246	0.3071	0.1246	1.0105
										577.5	0.003	-0.005						0.1256	0.3078	0.1256	1.011
										578	0.002	-0.005						0.1266	0.30945	0.1266	1.0105
										578.5	0.002	-0.006						0.1276	0.3104	0.1276	1.0105
										579	0.002	-0.005						0.1286	0.31205	0.1286	1.011
										579.5	0.002	-0.006						0.1296	0.3128	0.1296	1.012
										580	0.001	-0.006						0.1306	0.3148	0.1306	1.011
										580.5	0.001	-0.006						0.1316	0.3162	0.1316	1.012
										581	0.001	-0.006						0.1326	0.31715	0.1326	1.012
										581.5	0	-0.006						0.1336	0.31835	0.1336	1.0125
										582	0	-0.006						0.1346	0.3203	0.1346	1.013
										582.5	0	-0.006						0.1356	0.321	0.1356	1.013
										583	-0.001	-0.006						0.1366	0.32175	0.1366	1.013
										583.5	-0.001	-0.006						0.1376	0.32385	0.1376	1.014
										584	-0.001	-0.006						0.1386	0.3257	0.1386	1.014
										584.5	-0.001	-0.006						0.1396	0.32685	0.1396	1.0135
										585	-0.002	-0.006						0.1406	0.3287	0.1406	1.014
										585.5	-0.002	-0.006						0.1416	0.33	0.1416	1.0155
										586	-0.002	-0.007						0.1426	0.33155	0.1426	1.016
										586.5	-0.002	-0.007						0.1436	0.3332	0.1436	1.0155
										587	-0.003	-0.007						0.1446	0.3345	0.1446	1.017
										587.5	-0.003	-0.007						0.1456	0.33615	0.1456	1.017
										588	-0.003	-0.007						0.1466	0.33725	0.1466	1.0175
										588.5	-0.004	-0.007						0.1476	0.3399	0.1476	1.0175
										589	-0.004	-0.007						0.1486	0.3411	0.1486	1.019
										589.5	-0.004	-0.007						0.1496	0.343	0.1496	1.0195
										590	-0.004	-0.007						0.1506	0.34465	0.1506	1.0185
										590.5	-0.004	-0.007						0.1516	0.34635	0.1516	1.0195
										591	-0.004	-0.007						0.1526	0.3471	0.1526	1.02
										591.5	-0.005	-0.007						0.1536	0.34935	0.1536	1.0215
										592	-0.005	-0.007						0.1546	0.35155	0.1546	1.021
										592.5	-0.005	-0.007						0.1556	0.3527	0.1556	1.021
										593	-0.005	-0.007						0.1566	0.3546	0.1566	1.022
										593.5	-0.005	-0.007						0.1576	0.3559	0.1576	1.023
										594	-0.006	-0.007						0.1586	0.3578	0.1586	1.023
										594.5	-0.006	-0.007						0.1596	0.3598	0.1596	1.0235
										595	-0.006	-0.007						0.1606	0.361	0.1606	1.0245
										595.5	-0.006	-0.007						0.1616	0.3627	0.1616	1.025
										596	-0.006	-0.007						0.1626	0.3646	0.1626	1.025
										596.5	-0.006	-0.007						0.1636	0.36645	0.1636	1.026
										597	-0.006	-0.008						0.1646	0.36695	0.1646	1.0265
										597.5	-0.006	-0.008						0.1656	0.3691	0.1656	1.0275
										598	-0.006	-0.008						0.1666	0.3707	0.1666	1.0285
										598.5	-0.007	-0.008						0.1676	0.3731	0.1676	1.029
										599	-0.007	-0.008						0.1686	0.37445	0.1686	1.0295
										599.5	-0.007	-0.008						0.1696	0.3759	0.1696	1.0305
										600	-0.007	-0.008						0.1706	0.37775	0.1706	1.031
										600.5	-0.007	-0.008						0.1716	0.3805	0.1716	1.0315
										601	-0.007	-0.008						0.1726	0.38185	0.1726	1.0325
										601.5	-0.007	-0.008						0.1736	0.3836	0.1736	1.0335
										602	-0.007	-0.008						0.1746	0.38555	0.1746	1.035
										602.5	-0.007	-0.008						0.1756	0.38775	0.1756	1.0345
										603	-0.007	-0.008						0.1766	0.38975	0.1766	1.036
										603.5	-0.007	-0.008						0.1776	0.3906	0.1776	1.036
										604	-0.007	-0.008						0.1786	0.39275	0.1786	1.037
										604.5	-0.007	-0.008						0.1796	0.39505	0.1796	1.0375
										605	-0.008	-0.008						0.1806	0.39655	0.1806	1.0385
										605.5	-0.007	-0.008						0.1816	0.3984	0.1816	1.0395
										606	-0.007	-0.008						0.1826	0.4012	0.1826	1.0405
										606.5	-0.008	-0.008						0.1836	0.4023	0.1836	1.041
										607	-0.008	-0.008						0.1846	0.40355	0.1846	1.0415
										607.5	-0.008	-0.008						0.1856	0.40535	0.1856	1.0435
										608	-0.008	-0.008						0.1866	0.4075	0.1866	1.0435
										608.5	-0.008	-0.008						0.1876	0.40965	0.1876	1.0435
										609	-0.008	-0.008						0.1886	0.41105	0.1886	1.0445
										609.5	-0.008	-0.008						0.1896	0.41255	0.1896	1.046
										610	-0.008	-0.008						0.1906	0.4142	0.1906	1.0465
										610.5	-0.008	-0.008						0.1916	0.4165	0.1916	1.0475
										611	-0.008	-0.008						0.1926	0.41805	0.1926	1.048
										611.5	-0.008	-0.008						0.1936	0.4201	0.1936	1.0495
										612	-0.008	-0.008						0.1946	0.42175	0.1946	1.0495
										612.5	-0.008	-0.008						0.1956	0.42425	0.1956	1.051
										613	-0.008	-0.008						0.1966	0.42585	0.1966	1.0515
										613.5	-0.008	-0.008						0.1976	0.4273	0.1976	1.053
										614	-0.008	-0.008						0.1986	0.42895	0.1986	1.0545
										614.5	-0.008	-0.008						0.1996	0.4311	0.1996	1.054
										615	-0.008	-0.008						0.2006	0.4313	0.2006	1.052
										615.5	-0.008	-0.008						0.2016	0.43405	0.2016	1.0535
										616	-0.008	-0.008						0.2026	0.43615	0.2026	1.054
										616.5	-0.008	-0.008						0.2036	0.43855	0.2036	1.0555
										617	-0.008	-0.008						0.2046	0.44005	0.2046	1.0575
										617.5	-0.008	-0.008						0.2056	0.4423	0.2056	1.0585
										618	-0.008	-0.008						0.2066	0.44545	0.2066	1.0595
										618.5	-0.008	-0.008						0.2076	0.44735	0.2076	1.0605
										619	-0.008	-0.008						0.2086	0.4485	0.2086	1.062
										619.5	-0.008	-0.008						0.2096	0.45065	0.2096	1.0635
										620	-0.009	-0.008						0.2106	0.452	0.2106	1.0645
										620.5	-0.009	-0.008						0.2116	0.45485	0.2116	1.0655
										621	-0.008	-0.008						0.2126	0.45595	0.2126	1.066
										621.5	-0.009	-0.008						0.2136	0.45865	0.2136	1.068
										622	-0.009	-0.008						0.2146	0.4599	0.2146	1.069
										622.5	-0.008	-0.008						0.2156	0.4619	0.2156	1.07
										623	-0.009	-0.008						0.2166	0.46375	0.2166	1.071
										623.5	-0.009	-0.008						0.2176	0.4657	0.2176	1.073
										624	-0.008	-0.008						0.2186	0.46785	0.2186	1.0735
										624.5	-0.008	-0.008						0.2196	0.4702	0.2196	1.0755
										625	-0.008	-0.008						0.2206	0.4719	0.2206	1.0765
										625.5	-0.008	-0.008						0.2216	0.4734	0.2216	1.078
										626	-0.008	-0.008						0.2226	0.4751	0.2226	1.078
										626.5	-0.008	-0.008						0.2236	0.47735	0.2236	1.0795
										627	-0.009	-0.008						0.2246	0.4783	0.2246	1.081
										627.5	-0.009	-0.008						0.2256	0.4806	0.2256	1.0825
										628	-0.008	-0.008						0.2266	0.48295	0.2266	1.0835
										628.5	-0.008	-0.008						0.2276	0.48465	0.2276	1.0845
										629	-0.009	-0.008						0.2286	0.4862	0.2286	1.0855
										629.5	-0.009	-0.008						0.2296	0.4881	0.2296	1.0865
										630	-0.009	-0.008						0.2306	0.4908	0.2306	1.088
										630.5	-0.009	-0.008						0.2316	0.49335	0.2316	1.089
										631	-0.009	-0.008						0.2326	0.49425	0.2326	1.09
										631.5	-0.009	-0.008						0.2336	0.4957	0.2336	1.0915
										632	-0.009	-0.008						0.2346	0.49735	0.2346	1.093
										632.5	-0.009	-0.008						0.2356	0.4997	0.2356	1.0935
										633	-0.009	-0.008						0.2366	0.501	0.2366	1.095
										633.5	-0.009	-0.008						0.2376	0.5025	0.2376	1.0965
										634	-0.009	-0.008						0.2386	0.5045	0.2386	1.097
										634.5	-0.008	-0.008						0.2396	0.5065	0.2396	1.098
										635	-0.009	-0.008						0.2406	0.508	0.2406	1.099
										635.5	-0.009	-0.008						0.2416	0.5085	0.2416	1.101
										636	-0.009	-0.008						0.2426	0.5105	0.2426	1.1025
										636.5	-0.009	-0.008						0.2436	0.512	0.2436	1.103
										637	-0.009	-0.008						0.2446	0.5135	0.2446	1.1045
										637.5	-0.009	-0.008						0.2456	0.5155	0.2456	1.106
										638	-0.008	-0.008						0.2466	0.517	0.2466	1.107
										638.5	-0.008	-0.008						0.2476	0.5195	0.2476	1.1075
										639	-0.008	-0.008						0.2486	0.52	0.2486	1.1095
										639.5	-0.008	-0.008						0.2496	0.522	0.2496	1.111
										640	-0.009	-0.008						0.2506	0.524	0.2506	1.1125
										640.5	-0.009	-0.008						0.2516	0.5255	0.2516	1.1135
										641	-0.009	-0.008						0.2526	0.527	0.2526	1.1155
										641.5	-0.008	-0.008						0.2536	0.528	0.2536	1.1175
										642	-0.009	-0.008						0.2546	0.53	0.2546	1.118
										642.5	-0.009	-0.008						0.2556	0.5315	0.2556	1.12
										643	-0.009	-0.008						0.2566	0.5325	0.2566	1.1215
										643.5	-0.009	-0.008						0.2576	0.5345	0.2576	1.1235
										644	-0.008	-0.008						0.2586	0.5365	0.2586	1.124
										644.5	-0.008	-0.008						0.2596	0.538	0.2596	1.1265
										645	-0.008	-0.008						0.2606	0.5395	0.2606	1.1275
										645.5	-0.009	-0.008						0.2616	0.5405	0.2616	1.129
										646	-0.009	-0.008						0.2626	0.5425	0.2626	1.13
										646.5	-0.009	-0.008						0.2636	0.544	0.2636	1.1315
										647	-0.009	-0.008						0.2646	0.5445	0.2646	1.133
										647.5	-0.009	-0.008						0.2656	0.5465	0.2656	1.134
										648	-0.009	-0.008						0.2666	0.5485	0.2666	1.1355
										648.5	-0.009	-0.008						0.2676	0.55	0.2676	1.136
										649	-0.009	-0.008						0.2686	0.551	0.2686	1.138
										649.5	-0.008	-0.008						0.2696	0.552	0.2696	1.14
										650	-0.008	-0.008						0.2706	0.553	0.2706	1.141
										650.5	-0.008	-0.008						0.2716	0.555	0.2716	1.1425
										651	-0.009	-0.008						0.2726	0.5565	0.2726	1.1445
										651.5	-0.009	-0.008						0.2736	0.557	0.2736	1.146
										652	-0.009	-0.008						0.2746	0.558	0.2746	1.147
										652.5	-0.009	-0.008						0.2756	0.56	0.2756	1.1495
										653	-0.009	-0.008						0.2766	0.5605	0.2766	1.1495
										653.5	-0.009	-0.008						0.2776	0.5615	0.2776	1.1515
										654	-0.009	-0.008						0.2786	0.563	0.2786	1.1535
										654.5	-0.009	-0.008						0.2796	0.5645	0.2796	1.1545
										655	-0.009	-0.008						0.2806	0.565	0.2806	1.156
										655.5	-0.009	-0.008						0.2816	0.5665	0.2816	1.158
										656	-0.008	-0.007						0.2826	0.5675	0.2826	1.159
										656.5	-0.008	-0.007						0.2836	0.569	0.2836	1.1605
										657	-0.008	-0.008						0.2846	0.57	0.2846	1.162
										657.5	-0.008	-0.008						0.2856	0.5705	0.2856	1.1645
										658	-0.008	-0.008						0.2866	0.572	0.2866	1.166
										658.5	-0.008	-0.008						0.2876	0.573	0.2876	1.167
										659	-0.008	-0.008						0.2886	0.5735	0.2886	1.1685
										659.5	-0.008	-0.008						0.2896	0.5745	0.2896	1.1705
										660	-0.009	-0.008						0.2906	0.5755	0.2906	1.1715
										660.5	-0.009	-0.008						0.2916	0.5765	0.2916	1.1725
										661	-0.009	-0.008						0.2926	0.577	0.2926	1.1745
										661.5	-0.009	-0.008						0.2936	0.5775	0.2936	1.1765
										662	-0.009	-0.008						0.2946	0.579	0.2946	1.1775
										662.5	-0.009	-0.008						0.2956	0.5805	0.2956	1.1795
										663	-0.008	-0.008						0.2966	0.581	0.2966	1.1805
										663.5	-0.008	-0.008						0.2976	0.5815	0.2976	1.1835
										664	-0.008	-0.008						0.2986	0.5825	0.2986	1.1845
										664.5	-0.008	-0.008						0.2996	0.5835	0.2996	1.1855
										665	-0.008	-0.008						0.3006	0.5835	0.3006	1.1865
										665.5	-0.008	-0.008						0.3016	0.585	0.3016	1.1885
										666	-0.008	-0.007						0.3026	0.586	0.3026	1.191
										666.5	-0.008	-0.008						0.3036	0.5865	0.3036	1.192
										667	-0.008	-0.008						0.3046	0.587	0.3046	1.1935
										667.5	-0.008	-0.008						0.3056	0.588	0.3056	1.195
										668	-0.008	-0.008						0.3066	0.5885	0.3066	1.1965
										668.5	-0.008	-0.007						0.3076	0.589	0.3076	1.198
										669	-0.008	-0.007						0.3086	0.589	0.3086	1.2
										669.5	-0.008	-0.008						0.3096	0.5895	0.3096	1.201
										670	-0.008	-0.008						0.3106	0.59	0.3106	1.2035
										670.5	-0.008	-0.008						0.3116	0.591	0.3116	1.2045
										671	-0.008	-0.007						0.3126	0.5915	0.3126	1.205
										671.5	-0.008	-0.007						0.3136	0.592	0.3136	1.208
										672	-0.008	-0.007						0.3146	0.5925	0.3146	1.209
										672.5	-0.008	-0.007						0.3156	0.5925	0.3156	1.2105
										673	-0.008	-0.007						0.3166	0.5925	0.3166	1.212
										673.5	-0.008	-0.007						0.3176	0.593	0.3176	1.2145
										674	-0.008	-0.007						0.3186	0.5935	0.3186	1.2155
										674.5	-0.008	-0.007						0.3196	0.594	0.3196	1.217
										675	-0.008	-0.007						0.3206	0.594	0.3206	1.2185
										675.5	-0.008	-0.007						0.3216	0.5945	0.3216	1.22
										676	-0.008	-0.007						0.3226	0.595	0.3226	1.2215
										676.5	-0.008	-0.007						0.3236	0.596	0.3236	1.2235
										677	-0.008	-0.008						0.3246	0.5955	0.3246	1.2245
										677.5	-0.008	-0.008						0.3256	0.5955	0.3256	1.227
										678	-0.008	-0.007						0.3266	0.596	0.3266	1.228
										678.5	-0.008	-0.007						0.3276	0.597	0.3276	1.23
										679	-0.008	-0.008						0.3286	0.5965	0.3286	1.2315
										679.5	-0.008	-0.007						0.3296	0.5965	0.3296	1.2335
										680	-0.008	-0.007						0.3306	0.597	0.3306	1.235
										680.5	-0.008	-0.007						0.3316	0.598	0.3316	1.236
										681	-0.008	-0.007						0.3326	0.5975	0.3326	1.237
										681.5	-0.008	-0.007						0.3336	0.5975	0.3336	1.2395
										682	-0.008	-0.007						0.3346	0.598	0.3346	1.241
										682.5	-0.008	-0.007						0.3356	0.598	0.3356	1.2425
										683	-0.008	-0.007						0.3366	0.598	0.3366	1.2445
										683.5	-0.008	-0.007						0.3376	0.5985	0.3376	1.246
										684	-0.008	-0.007						0.3386	0.599	0.3386	1.247
										684.5	-0.008	-0.007						0.3396	0.599	0.3396	1.2485
										685	-0.008	-0.007						0.3406	0.5985	0.3406	1.251
										685.5	-0.008	-0.007						0.3416	0.5985	0.3416	1.252
										686	-0.008	-0.007						0.3426	0.5995	0.3426	1.2545
										686.5	-0.008	-0.007						0.3436	0.5985	0.3436	1.2555
										687	-0.008	-0.007						0.3446	0.5985	0.3446	1.257
										687.5	-0.008	-0.007						0.3456	0.5985	0.3456	1.26
										688	-0.008	-0.007						0.3466	0.599	0.3466	1.261
										688.5	-0.008	-0.007						0.3476	0.5995	0.3476	1.262
										689	-0.008	-0.007						0.3486	0.5995	0.3486	1.2645
										689.5	-0.008	-0.007						0.3496	0.599	0.3496	1.266
										690	-0.008	-0.007						0.3506	0.5995	0.3506	1.2685
										690.5	-0.008	-0.007						0.3516	0.5995	0.3516	1.269
										691	-0.008	-0.007						0.3526	0.5995	0.3526	1.271
										691.5	-0.008	-0.007						0.3536	0.599	0.3536	1.2735
										692	-0.008	-0.007						0.3546	0.599	0.3546	1.275
										692.5	-0.008	-0.007						0.3556	0.5995	0.3556	1.2765
										693	-0.008	-0.007						0.3566	0.5985	0.3566	1.2785
										693.5	-0.008	-0.007						0.3576	0.599	0.3576	1.28
										694	-0.008	-0.007						0.3586	0.5995	0.3586	1.2825
										694.5	-0.008	-0.007						0.3596	0.5995	0.3596	1.2835
										695	-0.008	-0.007						0.3606	0.5985	0.3606	1.284
										695.5	-0.008	-0.007						0.3616	0.599	0.3616	1.287
										696	-0.008	-0.007						0.3626	0.5995	0.3626	1.2885
										696.5	-0.008	-0.007						0.3636	0.599	0.3636	1.2895
										697	-0.008	-0.007						0.3646	0.5995	0.3646	1.2915
										697.5	-0.008	-0.007						0.3656	0.5995	0.3656	1.2935
										698	-0.008	-0.008						0.3666	0.599	0.3666	1.295
										698.5	-0.008	-0.007						0.3676	0.5995	0.3676	1.2955
										699	-0.008	-0.008						0.3686	0.5985	0.3686	1.298
										699.5	-0.008	-0.008						0.3696	0.5985	0.3696	1.3005
										700	-0.008	-0.007						0.3706	0.5985	0.3706	1.3015
										700.5	-0.008	-0.007						0.3716	0.5985	0.3716	1.3035
										701	-0.008	-0.007						0.3726	0.598	0.3726	1.306
										701.5	-0.008	-0.007						0.3736	0.598	0.3736	1.308
										702	-0.008	-0.007						0.3746	0.5985	0.3746	1.31
										702.5	-0.008	-0.007						0.3756	0.5985	0.3756	1.311
										703	-0.008	-0.007						0.3766	0.598	0.3766	1.3125
										703.5	-0.008	-0.007						0.3776	0.598	0.3776	1.3155
										704	-0.008	-0.007						0.3786	0.598	0.3786	1.317
										704.5	-0.008	-0.007						0.3796	0.5985	0.3796	1.319
										705	-0.008	-0.007						0.3806	0.598	0.3806	1.3205
										705.5	-0.008	-0.008						0.3816	0.598	0.3816	1.323
										706	-0.008	-0.008						0.3826	0.5975	0.3826	1.3245
										706.5	-0.008	-0.008						0.3836	0.598	0.3836	1.326
										707	-0.008	-0.007						0.3846	0.598	0.3846	1.328
										707.5	-0.008	-0.007						0.3856	0.5975	0.3856	1.33
										708	-0.008	-0.007						0.3866	0.5975	0.3866	1.3315
										708.5	-0.008	-0.007						0.3876	0.598	0.3876	1.334
										709	-0.008	-0.007						0.3886	0.597	0.3886	1.336
										709.5	-0.008	-0.007						0.3896	0.597	0.3896	1.3375
										710	-0.008	-0.007						0.3906	0.597	0.3906	1.34
										710.5	-0.007	-0.007						0.3916	0.5975	0.3916	1.3415
										711	-0.008	-0.007						0.3926	0.5965	0.3926	1.343
										711.5	-0.008	-0.007						0.3936	0.5965	0.3936	1.346
										712	-0.008	-0.007						0.3946	0.597	0.3946	1.3475
										712.5	-0.008	-0.007						0.3956	0.597	0.3956	1.3485
										713	-0.008	-0.007						0.3966	0.596	0.3966	1.351
										713.5	-0.008	-0.007						0.3976	0.5965	0.3976	1.354
										714	-0.008	-0.007						0.3986	0.597	0.3986	1.3555
										714.5	-0.008	-0.007						0.3996	0.597	0.3996	1.357
										715	-0.008	-0.007						0.4006	0.596	0.4006	1.359
										715.5	-0.008	-0.007						0.4016	0.596	0.4016	1.3615
										716	-0.008	-0.007						0.4026	0.5965	0.4026	1.363
										716.5	-0.008	-0.007						0.4036	0.596	0.4036	1.3655
										717	-0.008	-0.007						0.4046	0.596	0.4046	1.367
										717.5	-0.008	-0.007						0.4056	0.5955	0.4056	1.369
										718	-0.008	-0.007						0.4066	0.596	0.4066	1.371
										718.5	-0.008	-0.007						0.4076	0.5955	0.4076	1.372
										719	-0.008	-0.007						0.4086	0.595	0.4086	1.374
										719.5	-0.008	-0.007						0.4096	0.5955	0.4096	1.3775
										720	-0.008	-0.007						0.4106	0.596	0.4106	1.3785
										720.5	-0.008	-0.007						0.4116	0.596	0.4116	1.381
										721	-0.008	-0.007						0.4126	0.595	0.4126	1.3825
										721.5	-0.008	-0.007						0.4136	0.595	0.4136	1.3845
										722	-0.008	-0.007						0.4146	0.5955	0.4146	1.3865
										722.5	-0.008	-0.007						0.4156	0.5955	0.4156	1.388
										723	-0.008	-0.007						0.4166	0.5955	0.4166	1.3905
										723.5	-0.008	-0.007						0.4176	0.595	0.4176	1.3925
										724	-0.008	-0.007						0.4186	0.5955	0.4186	1.394
										724.5	-0.007	-0.007						0.4196	0.596	0.4196	1.396
										725	-0.007	-0.007						0.4206	0.595	0.4206	1.398
										725.5	-0.007	-0.007						0.4216	0.5955	0.4216	1.4005
										726	-0.007	-0.007						0.4226	0.595	0.4226	1.402
										726.5	-0.007	-0.007						0.4236	0.5955	0.4236	1.404
										727	-0.007	-0.007						0.4246	0.5955	0.4246	1.4055
										727.5	-0.007	-0.007						0.4256	0.5955	0.4256	1.4085
										728	-0.007	-0.007						0.4266	0.595	0.4266	1.41
										728.5	-0.007	-0.007						0.4276	0.596	0.4276	1.4115
										729	-0.007	-0.007						0.4286	0.596	0.4286	1.414
										729.5	-0.008	-0.007						0.4296	0.596	0.4296	1.417
										730	-0.008	-0.007						0.4306	0.5955	0.4306	1.418
										730.5	-0.008	-0.007						0.4316	0.5955	0.4316	1.419
										731	-0.008	-0.007						0.4326	0.596	0.4326	1.422
										731.5	-0.008	-0.007						0.4336	0.596	0.4336	1.424
										732	-0.008	-0.007						0.4346	0.5965	0.4346	1.4265
										732.5	-0.008	-0.007						0.4356	0.5965	0.4356	1.428
										733	-0.008	-0.007						0.4366	0.596	0.4366	1.43
										733.5	-0.008	-0.007						0.4376	0.596	0.4376	1.4315
										734	-0.007	-0.007						0.4386	0.596	0.4386	1.4345
										734.5	-0.007	-0.007						0.4396	0.5965	0.4396	1.436
										735	-0.007	-0.007						0.4406	0.596	0.4406	1.437
										735.5	-0.007	-0.007						0.4416	0.5965	0.4416	1.44
										736	-0.007	-0.007						0.4426	0.597	0.4426	1.4415
										736.5	-0.007	-0.007						0.4436	0.597	0.4436	1.443
										737	-0.007	-0.007						0.4446	0.5965	0.4446	1.4455
										737.5	-0.007	-0.007						0.4456	0.5965	0.4456	1.4475
										738	-0.007	-0.006						0.4466	0.597	0.4466	1.4495
										738.5	-0.007	-0.007						0.4476	0.5975	0.4476	1.451
										739	-0.008	-0.007						0.4486	0.597	0.4486	1.4535
										739.5	-0.007	-0.007						0.4496	0.5975	0.4496	1.456
										740	-0.007	-0.007						0.4506	0.5985	0.4506	1.457
										740.5	-0.007	-0.007						0.4516	0.5975	0.4516	1.4595
										741	-0.007	-0.007						0.4526	0.598	0.4526	1.4615
										741.5	-0.007	-0.007						0.4536	0.598	0.4536	1.4635
										742	-0.007	-0.007						0.4546	0.5985	0.4546	1.466
										742.5	-0.007	-0.007						0.4556	0.599	0.4556	1.467
										743	-0.007	-0.007						0.4566	0.599	0.4566	1.4695
										743.5	-0.007	-0.007						0.4576	0.599	0.4576	1.4725
										744	-0.007	-0.006						0.4586	0.5995	0.4586	1.4735
										744.5	-0.007	-0.007						0.4596	0.599	0.4596	1.4755
										745	-0.007	-0.007						0.4606	0.599	0.4606	1.4775
										745.5	-0.007	-0.007						0.4616	0.5995	0.4616	1.4795
										746	-0.007	-0.007						0.4626	0.6	0.4626	1.481
										746.5	-0.007	-0.007						0.4636	0.5995	0.4636	1.482
										747	-0.007	-0.007						0.4646	0.6005	0.4646	1.484
										747.5	-0.007	-0.007						0.4656	0.6005	0.4656	1.486
										748	-0.007	-0.006						0.4666	0.601	0.4666	1.4875
										748.5	-0.007	-0.006						0.4676	0.6015	0.4676	1.489
										749	-0.007	-0.007						0.4686	0.601	0.4686	1.491
										749.5	-0.007	-0.007						0.4696	0.601	0.4696	1.493
										750	-0.007	-0.006						0.4706	0.6015	0.4706	1.4955
																		0.4716	0.602	0.4716	1.4965
																		0.4726	0.602	0.4726	1.4985
																		0.4736	0.6025	0.4736	1.501
																		0.4746	0.603	0.4746	1.503
																		0.4756	0.6035	0.4756	1.5045
																		0.4766	0.603	0.4766	1.507
																		0.4776	0.604	0.4776	1.509
																		0.4786	0.6045	0.4786	1.511
																		0.4796	0.6045	0.4796	1.513
																		0.4806	0.605	0.4806	1.515
																		0.4816	0.605	0.4816	1.518
																		0.4826	0.6055	0.4826	1.5195
																		0.4836	0.6065	0.4836	1.521
																		0.4846	0.606	0.4846	1.523
																		0.4856	0.6065	0.4856	1.525
																		0.4866	0.6075	0.4866	1.5275
																		0.4876	0.6075	0.4876	1.529
																		0.4886	0.608	0.4886	1.531
																		0.4896	0.609	0.4896	1.534
																		0.4906	0.6095	0.4906	1.536
																		0.4916	0.6095	0.4916	1.5375
																		0.4926	0.61	0.4926	1.5395
																		0.4936	0.611	0.4936	1.542
																		0.4946	0.611	0.4946	1.5445
																		0.4956	0.612	0.4956	1.546
																		0.4966	0.6125	0.4966	1.5475
																		0.4976	0.6135	0.4976	1.55
																		0.4986	0.614	0.4986	1.5515
																		0.4996	0.615	0.4996	1.5545
																		0.5006	0.6145	0.5006	1.5555
																		0.5016	0.616	0.5016	1.5585
																		0.5026	0.6165	0.5026	1.561
																		0.5036	0.6175	0.5036	1.563
																		0.5046	0.618	0.5046	1.564
																		0.5056	0.6185	0.5056	1.567
																		0.5066	0.6195	0.5066	1.569
																		0.5076	0.6205	0.5076	1.571
																		0.5086	0.6205	0.5086	1.573
																		0.5096	0.6215	0.5096	1.5755
																		0.5106	0.622	0.5106	1.577
																		0.5116	0.623	0.5116	1.579
																		0.5126	0.6235	0.5126	1.581
																		0.5136	0.6245	0.5136	1.583
																		0.5146	0.625	0.5146	1.585
																		0.5156	0.6265	0.5156	1.5865
																		0.5166	0.627	0.5166	1.5885
																		0.5176	0.6275	0.5176	1.5905
																		0.5186	0.629	0.5186	1.593
																		0.5196	0.63	0.5196	1.595
																		0.5206	0.6305	0.5206	1.5965
																		0.5216	0.6315	0.5216	1.599
																		0.5226	0.6325	0.5226	1.6005
																		0.5236	0.6345	0.5236	1.6025
																		0.5246	0.6345	0.5246	1.6045
																		0.5256	0.6355	0.5256	1.607
																		0.5266	0.6365	0.5266	1.609
																		0.5276	0.6375	0.5276	1.6115
																		0.5286	0.638	0.5286	1.6135
																		0.5296	0.64	0.5296	1.6155
																		0.5306	0.6405	0.5306	1.617
																		0.5316	0.642	0.5316	1.619
																		0.5326	0.643	0.5326	1.6215
																		0.5336	0.6435	0.5336	1.624
																		0.5346	0.6455	0.5346	1.6255
																		0.5356	0.646	0.5356	1.6275
																		0.5366	0.647	0.5366	1.629
																		0.5376	0.6485	0.5376	1.632
																		0.5386	0.65	0.5386	1.6345
																		0.5396	0.651	0.5396	1.6365
																		0.5406	0.652	0.5406	1.6385
																		0.5416	0.6535	0.5416	1.641
																		0.5426	0.655	0.5426	1.6425
																		0.5436	0.6565	0.5436	1.6445
																		0.5446	0.657	0.5446	1.6465
																		0.5456	0.6585	0.5456	1.6495
																		0.5466	0.66	0.5466	1.652
																		0.5476	0.662	0.5476	1.654
																		0.5486	0.663	0.5486	1.656
																		0.5496	0.6645	0.5496	1.6585
																		0.5506	0.666	0.5506	1.661
																		0.5516	0.6675	0.5516	1.663
																		0.5526	0.669	0.5526	1.6655
																		0.5536	0.6705	0.5536	1.6685
																		0.5546	0.672	0.5546	1.671
																		0.5556	0.674	0.5556	1.673
																		0.5566	0.6745	0.5566	1.6745
																		0.5576	0.6765	0.5576	1.6775
																		0.5586	0.679	0.5586	1.6795
																		0.5596	0.681	0.5596	1.6815
																		0.5606	0.6815	0.5606	1.6835
																		0.5616	0.6835	0.5616	1.687
																		0.5626	0.6855	0.5626	1.689
																		0.5636	0.687	0.5636	1.6915
																		0.5646	0.6885	0.5646	1.6945
																		0.5656	0.6905	0.5656	1.697
																		0.5666	0.692	0.5666	1.699
																		0.5676	0.6945	0.5676	1.7015
																		0.5686	0.696	0.5686	1.7035
																		0.5696	0.6975	0.5696	1.7075
																		0.5706	0.699	0.5706	1.7095
																		0.5716	0.701	0.5716	1.712
																		0.5726	0.702	0.5726	1.7145
																		0.5736	0.704	0.5736	1.719
																		0.5746	0.7055	0.5746	1.7205
																		0.5756	0.7075	0.5756	1.723
																		0.5766	0.7085	0.5766	1.725
																		0.5776	0.71	0.5776	1.7285
																		0.5786	0.7125	0.5786	1.7305
																		0.5796	0.7145	0.5796	1.734
																		0.5806	0.716	0.5806	1.7355
																		0.5816	0.718	0.5816	1.739
																		0.5826	0.7205	0.5826	1.742
																		0.5836	0.7235	0.5836	1.7445
																		0.5846	0.7245	0.5846	1.747
																		0.5856	0.727	0.5856	1.7505
																		0.5866	0.7295	0.5866	1.753
																		0.5876	0.7315	0.5876	1.7555
																		0.5886	0.734	0.5886	1.759
																		0.5896	0.7365	0.5896	1.7625
																		0.5906	0.7395	0.5906	1.765
																		0.5916	0.7415	0.5916	1.7675
																		0.5926	0.7435	0.5926	1.7705
																		0.5936	0.746	0.5936	1.7735
																		0.5946	0.7485	0.5946	1.776
																		0.5956	0.751	0.5956	1.779
																		0.5966	0.754	0.5966	1.7805
																		0.5976	0.756	0.5976	1.784
																		0.5986	0.7585	0.5986	1.7875
																		0.5996	0.7615	0.5996	1.7905
																		0.6006	0.7635	0.6006	1.7925
																		0.6016	0.7665	0.6016	1.7975
																		0.6026	0.7695	0.6026	1.8
																		0.6036	0.772	0.6036	1.8025
																		0.6046	0.7745	0.6046	1.806
																		0.6056	0.7765	0.6056	1.8095
																		0.6066	0.7795	0.6066	1.813
																		0.6076	0.7825	0.6076	1.8155
																		0.6086	0.7845	0.6086	1.8185
																		0.6096	0.787	0.6096	1.8215
																		0.6106	0.7895	0.6106	1.824
																		0.6116	0.7925	0.6116	1.827
																		0.6126	0.794	0.6126	1.83
																		0.6136	0.797	0.6136	1.834
																		0.6146	0.8005	0.6146	1.8375
																		0.6156	0.803	0.6156	1.8405
																		0.6166	0.8055	0.6166	1.8435
																		0.6176	0.808	0.6176	1.8475
																		0.6186	0.811	0.6186	1.851
																		0.6196	0.8135	0.6196	1.854
																		0.6206	0.816	0.6206	1.858
																		0.6216	0.819	0.6216	1.8615
																		0.6226	0.8215	0.6226	1.865
																		0.6236	0.8245	0.6236	1.8675
																		0.6246	0.8275	0.6246	1.871
																		0.6256	0.8295	0.6256	1.874
																		0.6266	0.833	0.6266	1.877
																		0.6276	0.8365	0.6276	1.88
																		0.6286	0.838	0.6286	1.8835
																		0.6296	0.841	0.6296	1.8875
																		0.6306	0.844	0.6306	1.891
																		0.6316	0.847	0.6316	1.894
																		0.6326	0.849	0.6326	1.897
																		0.6336	0.851	0.6336	1.902
																		0.6346	0.8535	0.6346	1.905
																		0.6356	0.857	0.6356	1.908
																		0.6366	0.8595	0.6366	1.912
																		0.6376	0.8615	0.6376	1.9165
																		0.6386	0.864	0.6386	1.92
																		0.6396	0.867	0.6396	1.923
																		0.6406	0.8705	0.6406	1.927
																		0.6416	0.872	0.6416	1.931
																		0.6426	0.875	0.6426	1.9345
																		0.6436	0.878	0.6436	1.938
																		0.6446	0.8795	0.6446	1.9415
																		0.6456	0.883	0.6456	1.946
																		0.6466	0.885	0.6466	1.9505
																		0.6476	0.888	0.6476	1.954
																		0.6486	0.8895	0.6486	1.957
																		0.6496	0.892	0.6496	1.962
																		0.6506	0.8945	0.6506	1.966
																		0.6516	0.897	0.6516	1.9685
																		0.6526	0.899	0.6526	1.9725
																		0.6536	0.901	0.6536	1.9765
																		0.6546	0.9025	0.6546	1.98
																		0.6556	0.9055	0.6556	1.984
																		0.6566	0.9075	0.6566	1.988
																		0.6576	0.909	0.6576	1.9925
																		0.6586	0.9115	0.6586	1.996
																		0.6596	0.9145	0.6596	2
																		0.6606	0.916	0.6606	2.004
																		0.6616	0.9175	0.6616	2.0085
																		0.6626	0.9195	0.6626	2.0125
																		0.6636	0.9215	0.6636	2.016
																		0.6646	0.923	0.6646	2.02
																		0.6656	0.9255	0.6656	2.0235
																		0.6666	0.928	0.6666	2.028
																		0.6676	0.9295	0.6676	2.0315
																		0.6686	0.9315	0.6686	2.035
																		0.6696	0.9335	0.6696	2.04
																		0.6706	0.9355	0.6706	2.0435
																		0.6716	0.9365	0.6716	2.0475
																		0.6726	0.9385	0.6726	2.052
																		0.6736	0.94	0.6736	2.0555
																		0.6746	0.9415	0.6746	2.06
																		0.6756	0.944	0.6756	2.0635
																		0.6766	0.9445	0.6766	2.0665
																		0.6776	0.9455	0.6776	2.0705
																		0.6786	0.948	0.6786	2.0745
																		0.6796	0.9505	0.6796	2.0775
																		0.6806	0.9505	0.6806	2.082
																		0.6816	0.9515	0.6816	2.087
																		0.6826	0.954	0.6826	2.091
																		0.6836	0.9555	0.6836	2.094
																		0.6846	0.9565	0.6846	2.0985
																		0.6856	0.958	0.6856	2.102
																		0.6866	0.959	0.6866	2.1065
																		0.6876	0.9595	0.6876	2.11
																		0.6886	0.9605	0.6886	2.1145
																		0.6896	0.9615	0.6896	2.119
																		0.6906	0.963	0.6906	2.1225
																		0.6916	0.964	0.6916	2.1265
																		0.6926	0.9645	0.6926	2.1305
																		0.6936	0.9645	0.6936	2.135
																		0.6946	0.9665	0.6946	2.139
																		0.6956	0.9675	0.6956	2.143
																		0.6966	0.968	0.6966	2.1465
																		0.6976	0.968	0.6976	2.1515
																		0.6986	0.97	0.6986	2.1555
																		0.6996	0.9705	0.6996	2.1585
																		0.7006	0.971	0.7006	2.1625
																		0.7016	0.971	0.7016	2.1665
																		0.7026	0.972	0.7026	2.17
																		0.7036	0.9725	0.7036	2.1735
																		0.7046	0.9725	0.7046	2.1765
																		0.7056	0.973	0.7056	2.1815
																		0.7066	0.973	0.7066	2.1855
																		0.7076	0.974	0.7076	2.1895
																		0.7086	0.9745	0.7086	2.193
																		0.7096	0.9735	0.7096	2.198
																		0.7106	0.9745	0.7106	2.2015
																		0.7116	0.975	0.7116	2.2055
																		0.7126	0.9755	0.7126	2.2095
																		0.7136	0.975	0.7136	2.2145
																		0.7146	0.975	0.7146	2.218
																		0.7156	0.9755	0.7156	2.22
																		0.7166	0.9755	0.7166	2.2245
																		0.7176	0.9745	0.7176	2.229
																		0.7186	0.9745	0.7186	2.2325
																		0.7196	0.975	0.7196	2.2355
																		0.7206	0.974	0.7206	2.2395
																		0.7216	0.9735	0.7216	2.2435
																		0.7226	0.974	0.7226	2.247
																		0.7236	0.9735	0.7236	2.251
																		0.7246	0.9735	0.7246	2.2545
																		0.7256	0.972	0.7256	2.258
																		0.7266	0.972	0.7266	2.2615
																		0.7276	0.972	0.7276	2.264
																		0.7286	0.9715	0.7286	2.266
																		0.7296	0.9705	0.7296	2.27
																		0.7306	0.971	0.7306	2.274
																		0.7316	0.97	0.7316	2.276
																		0.7326	0.97	0.7326	2.28
																		0.7336	0.9685	0.7336	2.284
																		0.7346	0.9685	0.7346	2.287
																		0.7356	0.9675	0.7356	2.2905
																		0.7366	0.967	0.7366	2.2935
																		0.7376	0.9655	0.7376	2.297
																		0.7386	0.965	0.7386	2.3015
																		0.7396	0.965	0.7396	2.3045
																		0.7406	0.964	0.7406	2.3085
																		0.7416	0.963	0.7416	2.311
																		0.7426	0.9625	0.7426	2.3145
																		0.7436	0.9615	0.7436	2.3175
																		0.7446	0.9605	0.7446	2.321
																		0.7456	0.9595	0.7456	2.3255
																		0.7466	0.959	0.7466	2.3285
																		0.7476	0.9575	0.7476	2.3315
																		0.7486	0.9565	0.7486	2.3345
																		0.7496	0.9555	0.7496	2.338
																		0.7506	0.956	0.7506	2.3415
																		0.7516	0.9545	0.7516	2.344
																		0.7526	0.954	0.7526	2.3475
																		0.7536	0.9515	0.7536	2.3505
																		0.7546	0.951	0.7546	2.3545
																		0.7556	0.95	0.7556	2.357
																		0.7566	0.9495	0.7566	2.36
																		0.7576	0.9485	0.7576	2.3635
																		0.7586	0.9485	0.7586	2.367
																		0.7596	0.9475	0.7596	2.369
																		0.7606	0.946	0.7606	2.3715
																		0.7616	0.945	0.7616	2.3755
																		0.7626	0.9445	0.7626	2.3785
																		0.7636	0.9435	0.7636	2.381
																		0.7646	0.9425	0.7646	2.3845
																		0.7656	0.9415	0.7656	2.388
																		0.7666	0.9405	0.7666	2.3905
																		0.7676	0.9395	0.7676	2.3935
																		0.7686	0.939	0.7686	2.397
																		0.7696	0.938	0.7696	2.4
																		0.7706	0.937	0.7706	2.403
																		0.7716	0.936	0.7716	2.4055
																		0.7726	0.9345	0.7726	2.408
																		0.7736	0.934	0.7736	2.4115
																		0.7746	0.934	0.7746	2.4145
																		0.7756	0.933	0.7756	2.4165
																		0.7766	0.9315	0.7766	2.4195
																		0.7776	0.9305	0.7776	2.4225
																		0.7786	0.93	0.7786	2.4255
																		0.7796	0.9295	0.7796	2.427
																		0.7806	0.928	0.7806	2.43
																		0.7816	0.9275	0.7816	2.434
																		0.7826	0.927	0.7826	2.437
																		0.7836	0.9255	0.7836	2.4395
																		0.7846	0.924	0.7846	2.4415
																		0.7856	0.9235	0.7856	2.4445
																		0.7866	0.9235	0.7866	2.4475
																		0.7876	0.9235	0.7876	2.4495
																		0.7886	0.9225	0.7886	2.452
																		0.7896	0.9215	0.7896	2.4545
																		0.7906	0.921	0.7906	2.4575
																		0.7916	0.92	0.7916	2.4595
																		0.7926	0.919	0.7926	2.4615
																		0.7936	0.9185	0.7936	2.4645
																		0.7946	0.918	0.7946	2.467
																		0.7956	0.9175	0.7956	2.4695
																		0.7966	0.9165	0.7966	2.472
																		0.7976	0.9165	0.7976	2.4745
																		0.7986	0.9165	0.7986	2.4775
																		0.7996	0.915	0.7996	2.4795
																		0.8006	0.9155	0.8006	2.4825
																		0.8016	0.9145	0.8016	2.485
																		0.8026	0.914	0.8026	2.487
																		0.8036	0.914	0.8036	2.489
																		0.8046	0.913	0.8046	2.492
																		0.8056	0.913	0.8056	2.494
																		0.8066	0.913	0.8066	2.4965
																		0.8076	0.912	0.8076	2.4985
																		0.8086	0.9115	0.8086	2.501
																		0.8096	0.912	0.8096	2.504
																		0.8106	0.9115	0.8106	2.506
																		0.8116	0.9105	0.8116	2.508
																		0.8126	0.9105	0.8126	2.511
																		0.8136	0.9105	0.8136	2.5135
																		0.8146	0.9095	0.8146	2.515
																		0.8156	0.91	0.8156	2.516
																		0.8166	0.91	0.8166	2.519
																		0.8176	0.91	0.8176	2.5215
																		0.8186	0.909	0.8186	2.524
																		0.8196	0.9095	0.8196	2.5255
																		0.8206	0.9085	0.8206	2.527
																		0.8216	0.9085	0.8216	2.53
																		0.8226	0.909	0.8226	2.5325
																		0.8236	0.9095	0.8236	2.534
																		0.8246	0.908	0.8246	2.5365
																		0.8256	0.908	0.8256	2.5395
																		0.8266	0.9085	0.8266	2.542
																		0.8276	0.909	0.8276	2.5435
																		0.8286	0.908	0.8286	2.546
																		0.8296	0.908	0.8296	2.5485
																		0.8306	0.9085	0.8306	2.5505
																		0.8316	0.9085	0.8316	2.552
																		0.8326	0.9085	0.8326	2.5535
																		0.8336	0.9085	0.8336	2.5565
																		0.8346	0.909	0.8346	2.5585
																		0.8356	0.9095	0.8356	2.56
																		0.8366	0.909	0.8366	2.5615
																		0.8376	0.9095	0.8376	2.5645
																		0.8386	0.91	0.8386	2.5675
																		0.8396	0.91	0.8396	2.569
																		0.8406	0.9095	0.8406	2.5705
																		0.8416	0.91	0.8416	2.573
																		0.8426	0.91	0.8426	2.575
																		0.8436	0.9105	0.8436	2.577
																		0.8446	0.9105	0.8446	2.579
																		0.8456	0.91	0.8456	2.5815
																		0.8466	0.9105	0.8466	2.584
																		0.8476	0.911	0.8476	2.585
																		0.8486	0.9115	0.8486	2.587
																		0.8496	0.9115	0.8496	2.5895
																		0.8506	0.9115	0.8506	2.5925
																		0.8516	0.912	0.8516	2.594
																		0.8526	0.912	0.8526	2.5955
																		0.8536	0.912	0.8536	2.598
																		0.8546	0.913	0.8546	2.6005
																		0.8556	0.9135	0.8556	2.602
																		0.8566	0.9135	0.8566	2.6035
																		0.8576	0.914	0.8576	2.606
																		0.8586	0.914	0.8586	2.608
																		0.8596	0.915	0.8596	2.61
																		0.8606	0.915	0.8606	2.6115
																		0.8616	0.915	0.8616	2.614
																		0.8626	0.9155	0.8626	2.616
																		0.8636	0.9155	0.8636	2.6175
																		0.8646	0.916	0.8646	2.619
																		0.8656	0.9165	0.8656	2.6215
																		0.8666	0.9165	0.8666	2.6235
																		0.8676	0.917	0.8676	2.625
																		0.8686	0.917	0.8686	2.627
																		0.8696	0.918	0.8696	2.629
																		0.8706	0.919	0.8706	2.631
																		0.8716	0.9195	0.8716	2.6325
																		0.8726	0.919	0.8726	2.6355
																		0.8736	0.9195	0.8736	2.6365
																		0.8746	0.92	0.8746	2.6395
																		0.8756	0.9205	0.8756	2.6405
																		0.8766	0.921	0.8766	2.6425
																		0.8776	0.921	0.8776	2.645
																		0.8786	0.9215	0.8786	2.6465
																		0.8796	0.9225	0.8796	2.647
																		0.8806	0.922	0.8806	2.649
																		0.8816	0.923	0.8816	2.651
																		0.8826	0.9235	0.8826	2.652
																		0.8836	0.925	0.8836	2.6545
																		0.8846	0.9245	0.8846	2.655
																		0.8856	0.9245	0.8856	2.6565
																		0.8866	0.926	0.8866	2.6585
																		0.8876	0.9265	0.8876	2.6595
																		0.8886	0.927	0.8886	2.662
																		0.8896	0.927	0.8896	2.664
																		0.8906	0.9275	0.8906	2.666
																		0.8916	0.9285	0.8916	2.666
																		0.8926	0.928	0.8926	2.668
																		0.8936	0.9285	0.8936	2.67
																		0.8946	0.93	0.8946	2.672
																		0.8956	0.93	0.8956	2.673
																		0.8966	0.9305	0.8966	2.675
																		0.8976	0.931	0.8976	2.6765
																		0.8986	0.9315	0.8986	2.678
																		0.8996	0.933	0.8996	2.6805
																		0.9006	0.9325	0.9006	2.6815
																		0.9016	0.933	0.9016	2.683
																		0.9026	0.934	0.9026	2.685
																		0.9036	0.935	0.9036	2.686
																		0.9046	0.9355	0.9046	2.687
																		0.9056	0.9355	0.9056	2.6895
																		0.9066	0.9365	0.9066	2.6905
																		0.9076	0.9375	0.9076	2.692
																		0.9086	0.9375	0.9086	2.693
																		0.9096	0.929	0.9096	2.675
																		0.9106	0.8945	0.9106	2.6045
																		0.9096	0.863	0.9096	2.5345
																		0.9086	0.835	0.9086	2.468
																		0.9076	0.8075	0.9076	2.403
																		0.9066	0.784	0.9066	2.3415
																		0.9056	0.761	0.9056	2.282
																		0.9046	0.74	0.9046	2.226
																		0.9036	0.72	0.9036	2.17
																		0.9026	0.704	0.9026	2.116
																		0.9016	0.689	0.9016	2.0625
																		0.9006	0.6715	0.9006	2.012
																		0.8996	0.655	0.8996	1.961
																		0.8986	0.6415	0.8986	1.913
																		0.8976	0.627	0.8976	1.8655
																		0.8966	0.6125	0.8966	1.8195
																		0.8956	0.6	0.8956	1.7745
																		0.8946	0.589	0.8946	1.731
																		0.8936	0.5755	0.8936	1.6865
																		0.8926	0.5645	0.8926	1.6455
																		0.8916	0.553	0.8916	1.6035
																		0.8906	0.5425	0.8906	1.5635
																		0.8896	0.532	0.8896	1.523
																		0.8886	0.521	0.8886	1.4845
																		0.8876	0.5115	0.8876	1.449
																		0.8866	0.5035	0.8866	1.412
																		0.8856	0.49565	0.8856	1.375
																		0.8846	0.48655	0.8846	1.3395
																		0.8836	0.4778	0.8836	1.3045
																		0.8826	0.4695	0.8826	1.272
																		0.8816	0.46195	0.8816	1.2375
																		0.8806	0.45455	0.8806	1.204
																		0.8796	0.44745	0.8796	1.1725
																		0.8786	0.4398	0.8786	1.14
																		0.8776	0.4325	0.8776	1.108
																		0.8766	0.4251	0.8766	1.0785
																		0.8756	0.4187	0.8756	1.049
																		0.8746	0.41215	0.8746	1.019
																		0.8736	0.4062	0.8736	0.9895
																		0.8726	0.39955	0.8726	0.9605
																		0.8716	0.39395	0.8716	0.932
																		0.8706	0.3883	0.8706	0.9045
																		0.8696	0.38195	0.8696	0.8775
																		0.8686	0.3762	0.8686	0.8505
																		0.8676	0.37095	0.8676	0.824
																		0.8666	0.366	0.8666	0.798
																		0.8656	0.36035	0.8656	0.7715
																		0.8646	0.35555	0.8646	0.746
																		0.8636	0.3504	0.8636	0.721
																		0.8626	0.34565	0.8626	0.698
																		0.8616	0.34165	0.8616	0.674
																		0.8606	0.3358	0.8606	0.6505
																		0.8596	0.33205	0.8596	0.6265
																		0.8586	0.32775	0.8586	0.604
																		0.8576	0.324	0.8576	0.582
																		0.8566	0.3194	0.8566	0.558
																		0.8556	0.31565	0.8556	0.5365
																		0.8546	0.3125	0.8546	0.5155
																		0.8536	0.3098	0.8536	0.4945
																		0.8526	0.30605	0.8526	0.47365
																		0.8516	0.3025	0.8516	0.45315
																		0.8506	0.3003	0.8506	0.4324
																		0.8496	0.29575	0.8496	0.41175
																		0.8486	0.2917	0.8486	0.39175
																		0.8476	0.2887	0.8476	0.37195
																		0.8466	0.28555	0.8466	0.3523
																		0.8456	0.2824	0.8456	0.3322
																		0.8446	0.27885	0.8446	0.31425
																		0.8436	0.2753	0.8436	0.2964
																		0.8426	0.27185	0.8426	0.2794
																		0.8416	0.2695	0.8416	0.25985
																		0.8406	0.26575	0.8406	0.2416
																		0.8396	0.26345	0.8396	0.2244
																		0.8386	0.2612	0.8386	0.20825
																		0.8376	0.2589	0.8376	0.19095
																		0.8366	0.25495	0.8366	0.17295
																		0.8356	0.25305	0.8356	0.15625
																		0.8346	0.2502	0.8346	0.1394
																		0.8336	0.2481	0.8336	0.12225
																		0.8326	0.2445	0.8326	0.1075
																		0.8316	0.24245	0.8316	0.09225
																		0.8306	0.2397	0.8306	0.0762
																		0.8296	0.23785	0.8296	0.06075
																		0.8286	0.23535	0.8286	0.04516
																		0.8276	0.2326	0.8276	0.02924
																		0.8266	0.2303	0.8266	0.01512
																		0.8256	0.2285	0.8256	0.00026565
																		0.8246	0.22585	0.8246	-0.01408
																		0.8236	0.2236	0.8236	-0.02855
																		0.8226	0.2208	0.8226	-0.0421
																		0.8216	0.22005	0.8216	-0.0569
																		0.8206	0.21725	0.8206	-0.07015
																		0.8196	0.2154	0.8196	-0.08175
																		0.8186	0.2145	0.8186	-0.0935
																		0.8176	0.21165	0.8176	-0.1068
																		0.8166	0.21005	0.8166	-0.11935
																		0.8156	0.20905	0.8156	-0.1318
																		0.8146	0.20695	0.8146	-0.14395
																		0.8136	0.20525	0.8136	-0.15645
																		0.8126	0.2036	0.8126	-0.1697
																		0.8116	0.20115	0.8116	-0.18225
																		0.8106	0.2001	0.8106	-0.19355
																		0.8096	0.19825	0.8096	-0.2055
																		0.8086	0.19675	0.8086	-0.2172
																		0.8076	0.195	0.8076	-0.2291
																		0.8066	0.1929	0.8066	-0.2398
																		0.8056	0.19215	0.8056	-0.25175
																		0.8046	0.18995	0.8046	-0.26335
																		0.8036	0.1881	0.8036	-0.2747
																		0.8026	0.1871	0.8026	-0.28495
																		0.8016	0.1854	0.8016	-0.2966
																		0.8006	0.1838	0.8006	-0.30685
																		0.7996	0.182	0.7996	-0.31635
																		0.7986	0.1814	0.7986	-0.32705
																		0.7976	0.1792	0.7976	-0.33705
																		0.7966	0.17815	0.7966	-0.34745
																		0.7956	0.176	0.7956	-0.3572
																		0.7946	0.1748	0.7946	-0.36685
																		0.7936	0.174	0.7936	-0.37815
																		0.7926	0.17235	0.7926	-0.38745
																		0.7916	0.1707	0.7916	-0.3972
																		0.7906	0.1701	0.7906	-0.40565
																		0.7896	0.16875	0.7896	-0.41625
																		0.7886	0.16725	0.7886	-0.4252
																		0.7876	0.1661	0.7876	-0.434
																		0.7866	0.1651	0.7866	-0.4424
																		0.7856	0.1637	0.7856	-0.4526
																		0.7846	0.16135	0.7846	-0.4613
																		0.7836	0.16055	0.7836	-0.4702
																		0.7826	0.15935	0.7826	-0.47945
																		0.7816	0.15835	0.7816	-0.48795
																		0.7806	0.1569	0.7806	-0.49575
																		0.7796	0.15535	0.7796	-0.504
																		0.7786	0.15475	0.7786	-0.5115
																		0.7776	0.1534	0.7776	-0.519
																		0.7766	0.1523	0.7766	-0.527
																		0.7756	0.1508	0.7756	-0.534
																		0.7746	0.1497	0.7746	-0.5405
																		0.7736	0.14895	0.7736	-0.5485
																		0.7726	0.14695	0.7726	-0.555
																		0.7716	0.14595	0.7716	-0.5625
																		0.7706	0.14565	0.7706	-0.5685
																		0.7696	0.1445	0.7696	-0.576
																		0.7686	0.1427	0.7686	-0.5825
																		0.7676	0.142	0.7676	-0.589
																		0.7666	0.1409	0.7666	-0.595
																		0.7656	0.1401	0.7656	-0.6025
																		0.7646	0.1387	0.7646	-0.6095
																		0.7636	0.13735	0.7636	-0.616
																		0.7626	0.1365	0.7626	-0.622
																		0.7616	0.13565	0.7616	-0.629
																		0.7606	0.13445	0.7606	-0.635
																		0.7596	0.13285	0.7596	-0.6415
																		0.7586	0.13195	0.7586	-0.6475
																		0.7576	0.1313	0.7576	-0.655
																		0.7566	0.13	0.7566	-0.6615
																		0.7556	0.12905	0.7556	-0.6675
																		0.7546	0.1281	0.7546	-0.674
																		0.7536	0.1279	0.7536	-0.681
																		0.7526	0.12635	0.7526	-0.686
																		0.7516	0.1256	0.7516	-0.691
																		0.7506	0.124	0.7506	-0.697
																		0.7496	0.12345	0.7496	-0.7035
																		0.7486	0.12205	0.7486	-0.708
																		0.7476	0.12065	0.7476	-0.714
																		0.7466	0.1204	0.7466	-0.719
																		0.7456	0.1196	0.7456	-0.725
																		0.7446	0.11825	0.7446	-0.7305
																		0.7436	0.11775	0.7436	-0.736
																		0.7426	0.11735	0.7426	-0.741
																		0.7416	0.1161	0.7416	-0.7465
																		0.7406	0.11485	0.7406	-0.7515
																		0.7396	0.11425	0.7396	-0.757
																		0.7386	0.11355	0.7386	-0.762
																		0.7376	0.1126	0.7376	-0.768
																		0.7366	0.11145	0.7366	-0.772
																		0.7356	0.11075	0.7356	-0.7765
																		0.7346	0.10995	0.7346	-0.781
																		0.7336	0.10895	0.7336	-0.7865
																		0.7326	0.10775	0.7326	-0.791
																		0.7316	0.1064	0.7316	-0.796
																		0.7306	0.1058	0.7306	-0.8
																		0.7296	0.1051	0.7296	-0.805
																		0.7286	0.1038	0.7286	-0.809
																		0.7276	0.1028	0.7276	-0.814
																		0.7266	0.1018	0.7266	-0.8175
																		0.7256	0.1011	0.7256	-0.8215
																		0.7246	0.0991	0.7246	-0.826
																		0.7236	0.0978	0.7236	-0.8295
																		0.7226	0.0977	0.7226	-0.833
																		0.7216	0.0964	0.7216	-0.838
																		0.7206	0.0954	0.7206	-0.8415
																		0.7196	0.0937	0.7196	-0.8445
																		0.7186	0.0934	0.7186	-0.8485
																		0.7176	0.0918	0.7176	-0.8525
																		0.7166	0.0904	0.7166	-0.856
																		0.7156	0.0889	0.7156	-0.8595
																		0.7146	0.08835	0.7146	-0.863
																		0.7136	0.0867	0.7136	-0.868
																		0.7126	0.08465	0.7126	-0.8715
																		0.7116	0.08395	0.7116	-0.8745
																		0.7106	0.0825	0.7106	-0.877
																		0.7096	0.0815	0.7096	-0.8805
																		0.7086	0.0804	0.7086	-0.884
																		0.7076	0.0784	0.7076	-0.887
																		0.7066	0.0779	0.7066	-0.8905
																		0.7056	0.07645	0.7056	-0.894
																		0.7046	0.0762	0.7046	-0.8965
																		0.7036	0.0743	0.7036	-0.899
																		0.7026	0.07295	0.7026	-0.902
																		0.7016	0.07225	0.7016	-0.906
																		0.7006	0.07085	0.7006	-0.9085
																		0.6996	0.0692	0.6996	-0.9115
																		0.6986	0.0681	0.6986	-0.9135
																		0.6976	0.06815	0.6976	-0.917
																		0.6966	0.0656	0.6966	-0.92
																		0.6956	0.0644	0.6956	-0.9225
																		0.6946	0.0627	0.6946	-0.925
																		0.6936	0.0621	0.6936	-0.9285
																		0.6926	0.05985	0.6926	-0.931
																		0.6916	0.059	0.6916	-0.934
																		0.6906	0.0574	0.6906	-0.9365
																		0.6896	0.05615	0.6896	-0.9405
																		0.6886	0.0547	0.6886	-0.9425
																		0.6876	0.0532	0.6876	-0.9445
																		0.6866	0.05185	0.6866	-0.948
																		0.6856	0.0503	0.6856	-0.951
																		0.6846	0.04983	0.6846	-0.954
																		0.6836	0.04739	0.6836	-0.9575
																		0.6826	0.04676	0.6826	-0.9615
																		0.6816	0.04492	0.6816	-0.966
																		0.6806	0.04295	0.6806	-0.971
																		0.6796	0.04125	0.6796	-0.975
																		0.6786	0.03942	0.6786	-0.978
																		0.6776	0.03788	0.6776	-0.981
																		0.6766	0.03583	0.6766	-0.9825
																		0.6756	0.0347	0.6756	-0.982
																		0.6746	0.03411	0.6746	-0.9805
																		0.6736	0.03212	0.6736	-0.981
																		0.6726	0.02985	0.6726	-0.982
																		0.6716	0.0289	0.6716	-0.983
																		0.6706	0.02745	0.6706	-0.985
																		0.6696	0.02573	0.6696	-0.9875
																		0.6686	0.02417	0.6686	-0.99
																		0.6676	0.02277	0.6676	-0.992
																		0.6666	0.02117	0.6666	-0.993
																		0.6656	0.01905	0.6656	-0.9955
																		0.6646	0.01785	0.6646	-0.9985
																		0.6636	0.01608	0.6636	-0.9995
																		0.6626	0.01527	0.6626	-1.002
																		0.6616	0.01371	0.6616	-1.004
																		0.6606	0.01184	0.6606	-1.0065
																		0.6596	0.0098	0.6596	-1.0085
																		0.6586	0.00871	0.6586	-1.011
																		0.6576	0.00732	0.6576	-1.0135
																		0.6566	0.00528	0.6566	-1.0155
																		0.6556	0.00294	0.6556	-1.0175
																		0.6546	0.00177	0.6546	-1.0195
																		0.6536	-0.00015135	0.6536	-1.022
																		0.6526	-0.00186	0.6526	-1.0255
																		0.6516	-0.00428	0.6516	-1.0275
																		0.6506	-0.00549	0.6506	-1.029
																		0.6496	-0.00622	0.6496	-1.032
																		0.6486	-0.00894	0.6486	-1.0345
																		0.6476	-0.01118	0.6476	-1.036
																		0.6466	-0.01257	0.6466	-1.038
																		0.6456	-0.01459	0.6456	-1.04
																		0.6446	-0.01678	0.6446	-1.0425
																		0.6436	-0.01808	0.6436	-1.045
																		0.6426	-0.01952	0.6426	-1.046
																		0.6416	-0.02107	0.6416	-1.049
																		0.6406	-0.02327	0.6406	-1.052
																		0.6396	-0.02514	0.6396	-1.053
																		0.6386	-0.02625	0.6386	-1.055
																		0.6376	-0.02833	0.6376	-1.057
																		0.6366	-0.03025	0.6366	-1.059
																		0.6356	-0.03194	0.6356	-1.061
																		0.6346	-0.03351	0.6346	-1.063
																		0.6336	-0.03534	0.6336	-1.065
																		0.6326	-0.03741	0.6326	-1.067
																		0.6316	-0.03912	0.6316	-1.069
																		0.6306	-0.04044	0.6306	-1.07
																		0.6296	-0.04232	0.6296	-1.0715
																		0.6286	-0.04448	0.6286	-1.074
																		0.6276	-0.04641	0.6276	-1.0755
																		0.6266	-0.04799	0.6266	-1.0765
																		0.6256	-0.04996	0.6256	-1.0805
																		0.6246	-0.05115	0.6246	-1.0815
																		0.6236	-0.0528	0.6236	-1.0825
																		0.6226	-0.0547	0.6226	-1.085
																		0.6216	-0.0567	0.6216	-1.086
																		0.6206	-0.0581	0.6206	-1.088
																		0.6196	-0.06065	0.6196	-1.09
																		0.6186	-0.06155	0.6186	-1.0905
																		0.6176	-0.0623	0.6176	-1.093
																		0.6166	-0.06455	0.6166	-1.0955
																		0.6156	-0.0665	0.6156	-1.0965
																		0.6146	-0.06835	0.6146	-1.098
																		0.6136	-0.06905	0.6136	-1.1
																		0.6126	-0.0715	0.6126	-1.1015
																		0.6116	-0.07235	0.6116	-1.102
																		0.6106	-0.0733	0.6106	-1.103
																		0.6096	-0.0745	0.6096	-1.106
																		0.6086	-0.0754	0.6086	-1.1075
																		0.6076	-0.0767	0.6076	-1.109
																		0.6066	-0.07775	0.6066	-1.11
																		0.6056	-0.0788	0.6056	-1.1115
																		0.6046	-0.0804	0.6046	-1.113
																		0.6036	-0.08225	0.6036	-1.115
																		0.6026	-0.08345	0.6026	-1.1155
																		0.6016	-0.08465	0.6016	-1.1175
																		0.6006	-0.08575	0.6006	-1.12
																		0.5996	-0.0876	0.5996	-1.1205
																		0.5986	-0.0881	0.5986	-1.121
																		0.5976	-0.0892	0.5976	-1.123
																		0.5966	-0.09125	0.5966	-1.1245
																		0.5956	-0.09255	0.5956	-1.126
																		0.5946	-0.09385	0.5946	-1.127
																		0.5936	-0.095	0.5936	-1.1285
																		0.5926	-0.09605	0.5926	-1.13
																		0.5916	-0.09785	0.5916	-1.131
																		0.5906	-0.09985	0.5906	-1.132
																		0.5896	-0.10085	0.5896	-1.134
																		0.5886	-0.10185	0.5886	-1.135
																		0.5876	-0.10385	0.5876	-1.1365
																		0.5866	-0.10475	0.5866	-1.137
																		0.5856	-0.10615	0.5856	-1.1385
																		0.5846	-0.10665	0.5846	-1.14
																		0.5836	-0.1085	0.5836	-1.141
																		0.5826	-0.10835	0.5826	-1.142
																		0.5816	-0.11065	0.5816	-1.1435
																		0.5806	-0.1109	0.5806	-1.145
																		0.5796	-0.1127	0.5796	-1.146
																		0.5786	-0.1136	0.5786	-1.146
																		0.5776	-0.11545	0.5776	-1.1485
																		0.5766	-0.11565	0.5766	-1.149
																		0.5756	-0.11755	0.5756	-1.15
																		0.5746	-0.11795	0.5746	-1.151
																		0.5736	-0.1188	0.5736	-1.1525
																		0.5726	-0.1198	0.5726	-1.1535
																		0.5716	-0.12125	0.5716	-1.155
																		0.5706	-0.1221	0.5706	-1.1545
																		0.5696	-0.12265	0.5696	-1.156
																		0.5686	-0.1234	0.5686	-1.157
																		0.5676	-0.1241	0.5676	-1.1575
																		0.5666	-0.12495	0.5666	-1.158
																		0.5656	-0.12595	0.5656	-1.1595
																		0.5646	-0.12745	0.5646	-1.16
																		0.5636	-0.1282	0.5636	-1.161
																		0.5626	-0.1278	0.5626	-1.1605
																		0.5616	-0.129	0.5616	-1.163
																		0.5606	-0.1291	0.5606	-1.163
																		0.5596	-0.13025	0.5596	-1.1635
																		0.5586	-0.1302	0.5586	-1.1645
																		0.5576	-0.1309	0.5576	-1.1655
																		0.5566	-0.13105	0.5566	-1.1655
																		0.5556	-0.13195	0.5556	-1.1665
																		0.5546	-0.1315	0.5546	-1.166
																		0.5536	-0.13215	0.5536	-1.1675
																		0.5526	-0.13275	0.5526	-1.168
																		0.5516	-0.13305	0.5516	-1.168
																		0.5506	-0.13365	0.5506	-1.168
																		0.5496	-0.13365	0.5496	-1.1685
																		0.5486	-0.13355	0.5486	-1.1695
																		0.5476	-0.1342	0.5476	-1.17
																		0.5466	-0.134	0.5466	-1.17
																		0.5456	-0.13435	0.5456	-1.171
																		0.5446	-0.1348	0.5446	-1.171
																		0.5436	-0.13535	0.5436	-1.171
																		0.5426	-0.13375	0.5426	-1.1705
																		0.5416	-0.13435	0.5416	-1.171
																		0.5406	-0.1339	0.5406	-1.172
																		0.5396	-0.13495	0.5396	-1.172
																		0.5386	-0.1339	0.5386	-1.1725
																		0.5376	-0.13345	0.5376	-1.172
																		0.5366	-0.13335	0.5366	-1.1725
																		0.5356	-0.1338	0.5356	-1.1725
																		0.5346	-0.13315	0.5346	-1.1725
																		0.5336	-0.133	0.5336	-1.173
																		0.5326	-0.1329	0.5326	-1.173
																		0.5316	-0.1327	0.5316	-1.1725
																		0.5306	-0.1319	0.5306	-1.1725
																		0.5296	-0.1316	0.5296	-1.173
																		0.5286	-0.1317	0.5286	-1.173
																		0.5276	-0.1312	0.5276	-1.1735
																		0.5266	-0.12965	0.5266	-1.1725
																		0.5256	-0.12975	0.5256	-1.1725
																		0.5246	-0.12945	0.5246	-1.1725
																		0.5236	-0.1291	0.5236	-1.1725
																		0.5226	-0.1275	0.5226	-1.172
																		0.5216	-0.1267	0.5216	-1.1725
																		0.5206	-0.127	0.5206	-1.172
																		0.5196	-0.1265	0.5196	-1.172
																		0.5186	-0.1258	0.5186	-1.171
																		0.5176	-0.125	0.5176	-1.172
																		0.5166	-0.1246	0.5166	-1.172
																		0.5156	-0.1242	0.5156	-1.1715
																		0.5146	-0.12265	0.5146	-1.1705
																		0.5136	-0.1219	0.5136	-1.1705
																		0.5126	-0.1213	0.5126	-1.1705
																		0.5116	-0.121	0.5116	-1.1695
																		0.5106	-0.12	0.5106	-1.169
																		0.5096	-0.1194	0.5096	-1.17
																		0.5086	-0.11845	0.5086	-1.17
																		0.5076	-0.118	0.5076	-1.1695
																		0.5066	-0.117	0.5066	-1.168
																		0.5056	-0.11585	0.5056	-1.1685
																		0.5046	-0.1154	0.5046	-1.168
																		0.5036	-0.11435	0.5036	-1.168
																		0.5026	-0.1129	0.5026	-1.167
																		0.5016	-0.11305	0.5016	-1.167
																		0.5006	-0.11165	0.5006	-1.1665
																		0.4996	-0.1112	0.4996	-1.1655
																		0.4986	-0.10995	0.4986	-1.165
																		0.4976	-0.10895	0.4976	-1.1645
																		0.4966	-0.1084	0.4966	-1.164
																		0.4956	-0.1075	0.4956	-1.164
																		0.4946	-0.10705	0.4946	-1.163
																		0.4936	-0.1056	0.4936	-1.163
																		0.4926	-0.10515	0.4926	-1.1625
																		0.4916	-0.10435	0.4916	-1.1615
																		0.4906	-0.1028	0.4906	-1.1605
																		0.4896	-0.1024	0.4896	-1.1605
																		0.4886	-0.1019	0.4886	-1.16
																		0.4876	-0.10155	0.4876	-1.1595
																		0.4866	-0.09945	0.4866	-1.1585
																		0.4856	-0.0989	0.4856	-1.1575
																		0.4846	-0.09765	0.4846	-1.157
																		0.4836	-0.09745	0.4836	-1.157
																		0.4826	-0.09625	0.4826	-1.1555
																		0.4816	-0.0952	0.4816	-1.156
																		0.4806	-0.0942	0.4806	-1.155
																		0.4796	-0.0938	0.4796	-1.154
																		0.4786	-0.09275	0.4786	-1.1535
																		0.4776	-0.09235	0.4776	-1.153
																		0.4766	-0.09195	0.4766	-1.1525
																		0.4756	-0.09145	0.4756	-1.152
																		0.4746	-0.0898	0.4746	-1.151
																		0.4736	-0.089	0.4736	-1.15
																		0.4726	-0.08845	0.4726	-1.149
																		0.4716	-0.08795	0.4716	-1.1485
																		0.4706	-0.0866	0.4706	-1.1475
																		0.4696	-0.08615	0.4696	-1.1475
																		0.4686	-0.08535	0.4686	-1.1465
																		0.4676	-0.0855	0.4676	-1.146
																		0.4666	-0.0844	0.4666	-1.1445
																		0.4656	-0.0841	0.4656	-1.1445
																		0.4646	-0.08295	0.4646	-1.1435
																		0.4636	-0.08245	0.4636	-1.1425
																		0.4626	-0.0817	0.4626	-1.1425
																		0.4616	-0.08105	0.4616	-1.1415
																		0.4606	-0.08055	0.4606	-1.1405
																		0.4596	-0.0806	0.4596	-1.1405
																		0.4586	-0.0793	0.4586	-1.139
																		0.4576	-0.079	0.4576	-1.139
																		0.4566	-0.0786	0.4566	-1.139
																		0.4556	-0.0787	0.4556	-1.1375
																		0.4546	-0.07755	0.4546	-1.137
																		0.4536	-0.0767	0.4536	-1.1365
																		0.4526	-0.0768	0.4526	-1.136
																		0.4516	-0.0765	0.4516	-1.1355
																		0.4506	-0.07585	0.4506	-1.134
																		0.4496	-0.0756	0.4496	-1.1335
																		0.4486	-0.0752	0.4486	-1.133
																		0.4476	-0.0748	0.4476	-1.1325
																		0.4466	-0.07435	0.4466	-1.1315
																		0.4456	-0.0734	0.4456	-1.131
																		0.4446	-0.07335	0.4446	-1.1295
																		0.4436	-0.07325	0.4436	-1.1295
																		0.4426	-0.07255	0.4426	-1.128
																		0.4416	-0.0724	0.4416	-1.128
																		0.4406	-0.07235	0.4406	-1.127
																		0.4396	-0.0715	0.4396	-1.126
																		0.4386	-0.0708	0.4386	-1.125
																		0.4376	-0.0704	0.4376	-1.125
																		0.4366	-0.07115	0.4366	-1.1245
																		0.4356	-0.07005	0.4356	-1.123
																		0.4346	-0.06945	0.4346	-1.122
																		0.4336	-0.0693	0.4336	-1.1215
																		0.4326	-0.06915	0.4326	-1.121
																		0.4316	-0.0687	0.4316	-1.1205
																		0.4306	-0.0685	0.4306	-1.1195
																		0.4296	-0.06725	0.4296	-1.1195
																		0.4286	-0.06735	0.4286	-1.118
																		0.4276	-0.0673	0.4276	-1.118
																		0.4266	-0.0671	0.4266	-1.1165
																		0.4256	-0.06645	0.4256	-1.116
																		0.4246	-0.0664	0.4246	-1.116
																		0.4236	-0.06635	0.4236	-1.1155
																		0.4226	-0.0664	0.4226	-1.114
																		0.4216	-0.066	0.4216	-1.1135
																		0.4206	-0.0659	0.4206	-1.113
																		0.4196	-0.0656	0.4196	-1.1125
																		0.4186	-0.065	0.4186	-1.111
																		0.4176	-0.0645	0.4176	-1.1115
																		0.4166	-0.06445	0.4166	-1.1105
																		0.4156	-0.0645	0.4156	-1.1095
																		0.4146	-0.06465	0.4146	-1.109
[truncated: 1,003 more rows]

## Sheet: Fig. 3
	Fig. 3a										Fig. 3b										Fig. 3c										Fig. 3d								Fig. 3e
	ln(cTCA(t)/cTCA(t=0))										ln(cCl-(t)/cTCA(t=0))										ln(cCl total(t)/cTCA(t=0))										ln(cTCA(t)/cTCA(t=0))								ln(cDCA(t)/cTCA(t=0))
		GO		B12		GO-B12		GO-B12-GO				GO		B12		GO-B12		GO-B12-GO				GO		B12		GO-B12		GO-B12-GO				B12		GO-B12		GO-B12-GO			B12				GO-B12				GO-B12-GO
	Time (h)	Mean	Standard Deviation	Mean	Standard Deviation	Mean	Standard Deviation	Mean	Standard Deviation		Time (h)	Mean	Standard Deviation	Mean	Standard Deviation	Mean	Standard Deviation	Mean	Standard Deviation		Time (h)	Mean	Standard Deviation	Mean	Standard Deviation	Mean	Standard Deviation	Mean	Standard Deviation		Time (h)	raw	fitted	raw	fitted	raw	fitted		Time (h)	raw	Time (h)	fitted	Time (h)	raw	Time (h)	fitted	Time (h)	raw	Time (h)
	0	1	0	1	0	1	0	1	0		0	0	0	0	0	0	0	0	0		0	3	0	3	0	3	0	3	0		0	0	-0.13135	0	-0.1026	0	-0.19251		0	0	0	0	0	0	0	0	0	0	0
	0.5	0.94751	0.01739	0.65753	0.04644	0.68637	0.12031	0.57056	0.13031		0.5	0.05347	0.04075	0.41918	0.05413	0.42716	0.10235	0.73248	0.20835		0.5	3.03794	0.02826	2.84661	0.01914	2.94953	0.12002	2.97748	0.01088		0.5	-0.41927	-0.41908	-0.37634	-0.40503	-0.56114	-0.5134		0.5	0.22742	0.2	0.10665	0.5	0.22027	0.2	0.11099	0.5	0.18996	0.2
	1	0.89189	0.0788	0.43246	0.07411	0.44441	0.07393	0.37338	0.13768		1	0.1096	0.07982	0.74806	0.1434	0.75891	0.18106	1.21084	0.20595		1	3.02827	0.02575	2.84616	0.08121	2.89937	0.04595	3.04772	0.03067		1	-0.83827	-0.70681	-0.81101	-0.70747	-0.98515	-0.83429		1	0.39963	0.4	0.19775	1	0.3815	0.4	0.20374	1	0.22321	0.4
	2	0.84279	0.12134	0.24343	0.07255	0.22655	0.03202	0.19544	0.07881		2	0.2094	0.07178	1.08322	0.08377	1.20655	0.09834	1.68371	0.16433		2	3.07604	0.09227	2.90574	0.03021	2.99612	0.04101	3.0124	0.02003		2	-1.41292	-1.28227	-1.48478	-1.31234	-1.63252	-1.47607		2	0.54299	0.6	0.27515	2	0.51626	0.6	0.28062	2	0.16814	0.6
	3	0.82507	0.14233	0.17786	0.02792	0.16991	0.03312	0.14152	0.03108		3	0.23151	0.14279	1.1967	0.04213	1.36142	0.10233	1.90564	0.01647		3	3.09984	0.05849	2.91048	0.05868	3.02134	0.10491	3.01806	0.07201		3	-1.72677	-1.85773	-1.77251	-1.9172	-1.9553	-2.11785		3	0.58349	0.8	0.34047	3	0.5271	0.8	0.34369	3	0.1145	0.8
																																									1	0.39515			1	0.39479			1
																																									1.2	0.4405			1.2	0.43552			1.2
																																									1.4	0.47764			1.4	0.4673			1.4
																																									1.6	0.50759			1.6	0.49135			1.6
																																									1.8	0.53126			1.8	0.50876			1.8
																																									2	0.54943			2	0.5205			2
																																									2.2	0.56281			2.2	0.52739			2.2
																																									2.4	0.57203			2.4	0.53016			2.4
																																									2.6	0.57763			2.6	0.52944			2.6
																																									2.8	0.58012			2.8	0.5258			2.8
																																									3	0.57991			3	0.51972			3
								--	--
[truncated: 3 more columns]

## Sheet: Fig. 4
	Fig. 4a							Fig. 4b				Fig. 4c									Fig. 4d									Fig. 4e
	GO-B12-GO			GO					GO-B12-GO	GN-B12-GN			Interlayer-1		Solution		Surface		Interlayer-2			Interlayer-1		Solution		Surface		Interlayer-2			Protonation	Deprotonation
		Blank	TCA		Blank	TCA			J (mA cm-2)	J (mA cm-2)		r (nm)	g(r)	r (nm)	g(r)	r (nm)	g(r)	r (nm)	g(r)		r (nm)	CN	r (nm)	CN	r (nm)	CN	r (nm)	CN		Reaction route	Energy (eV)	Energy (eV)
	E (V vs. NHE)	J (mA cm-2)	J (mA cm-2)	E (V vs. NHE)	J (mA cm-2)	J (mA cm-2)		Blank	-0.1529	-0.43465		0	0	0	0	0	0	0	0		0.002	0	0.002	0	0.002	0	0.002	0		R	0	0
	0.8106	0.04144	0.04187	0.8106	0.44498	0.54413		TCA	-0.21881	-0.471		0.002	0	0.002	0	0.002	0	0.002	0		0.004	0	0.004	0	0.004	0	0.004	0		TS1	-0.01457	0.84812
	0.8096	0.0389	0.03932	0.8096	0.35361	0.44767		B12	-0.15163	-0.4454		0.004	0	0.004	0	0.004	0	0.004	0		0.006	0	0.006	0	0.006	0	0.006	0		M	-3.98967	-3.418
	0.8086	0.03805	0.03819	0.8086	0.27496	0.35898		TCA-B12	-0.22518	-0.46704		0.006	0	0.006	0	0.006	0	0.006	0		0.008	0	0.008	0	0.008	0	0.008	0		TS2	-3.61241	-2.54842
	0.8076	0.03734	0.03748	0.8076	0.21938	0.29137						0.008	0	0.008	0	0.008	0	0.008	0		0.01	0	0.01	0	0.01	0	0.01	0		P	-7.77918	-7.14186
	0.8066	0.03692	0.03682	0.8066	0.17793	0.23904						0.01	0	0.01	0	0.01	0	0.01	0		0.012	0	0.012	0	0.012	0	0.012	0
	0.8056	0.03593	0.03621	0.8056	0.14597	0.19731						0.012	0	0.012	0	0.012	0	0.012	0		0.014	0	0.014	0	0.014	0	0.014	0
	0.8046	0.03536	0.03564	0.8046	0.12065	0.16337						0.014	0	0.014	0	0.014	0	0.014	0		0.016	0	0.016	0	0.016	0	0.016	0
	0.8036	0.03494	0.03508	0.8036	0.10042	0.13536						0.016	0	0.016	0	0.016	0	0.016	0		0.018	0	0.018	0	0.018	0	0.018	0
	0.8026	0.03465	0.03465	0.8026	0.08317	0.11132						0.018	0	0.018	0	0.018	0	0.018	0		0.02	0	0.02	0	0.02	0	0.02	0
	0.8016	0.03437	0.03423	0.8016	0.06874	0.09123						0.02	0	0.02	0	0.02	0	0.02	0		0.022	0	0.022	0	0.022	0	0.022	0
	0.8006	0.0338	0.0338	0.8006	0.05658	0.07426						0.022	0	0.022	0	0.022	0	0.022	0		0.024	0	0.024	0	0.024	0	0.024	0
	0.7996	0.03338	0.03338	0.7996	0.04554	0.05969						0.024	0	0.024	0	0.024	0	0.024	0		0.026	0	0.026	0	0.026	0	0.026	0
	0.7986	0.03267	0.03296	0.7986	0.03607	0.04682						0.026	0	0.026	0	0.026	0	0.026	0		0.028	0	0.028	0	0.028	0	0.028	0
	0.7976	0.03239	0.03253	0.7976	0.02744	0.03536						0.028	0	0.028	0	0.028	0	0.028	0		0.03	0	0.03	0	0.03	0	0.03	0
	0.7966	0.03211	0.03211	0.7966	0.01909	0.02475						0.03	0	0.03	0	0.03	0	0.03	0		0.032	0	0.032	0	0.032	0	0.032	0
	0.7956	0.03211	0.03182	0.7956	0.0119	0.01542						0.032	0	0.032	0	0.032	0	0.032	0		0.034	0	0.034	0	0.034	0	0.034	0
	0.7946	0.03182	0.03154	0.7946	0.00472	0.00647						0.034	0	0.034	0	0.034	0	0.034	0		0.036	0	0.036	0	0.036	0	0.036	0
	0.7936	0.0314	0.03112	0.7936	-0.00156	-0.00134						0.036	0	0.036	0	0.036	0	0.036	0		0.038	0	0.038	0	0.038	0	0.038	0
	0.7926	0.03098	0.03083	0.7926	-0.00708	-0.00833						0.038	0	0.038	0	0.038	0	0.038	0		0.04	0	0.04	0	0.04	0	0.04	0
	0.7916	0.03041	0.03041	0.7916	-0.01302	-0.01528						0.04	0	0.04	0	0.04	0	0.04	0		0.042	0	0.042	0	0.042	0	0.042	0
	0.7906	0.03041	0.03013	0.7906	-0.01825	-0.02207						0.042	0	0.042	0	0.042	0	0.042	0		0.044	0	0.044	0	0.044	0	0.044	0
	0.7896	0.02999	0.02984	0.7896	-0.02348	-0.02843						0.044	0	0.044	0	0.044	0	0.044	0		0.046	0	0.046	0	0.046	0	0.046	0
	0.7886	0.0297	0.02956	0.7886	-0.02829	-0.03465						0.046	0	0.046	0	0.046	0	0.046	0		0.048	0	0.048	0	0.048	0	0.048	0
	0.7876	0.02942	0.02928	0.7876	-0.03281	-0.04017						0.048	0	0.048	0	0.048	0	0.048	0		0.05	0	0.05	0	0.05	0	0.05	0
	0.7866	0.02914	0.02885	0.7866	-0.03762	-0.0454						0.05	0	0.05	0	0.05	0	0.05	0		0.052	0	0.052	0	0.052	0	0.052	0
	0.7856	0.02857	0.02857	0.7856	-0.04158	-0.05021						0.052	0	0.052	0	0.052	0	0.052	0		0.054	0	0.054	0	0.054	0	0.054	0
	0.7846	0.02829	0.02829	0.7846	-0.0454	-0.05488						0.054	0	0.054	0	0.054	0	0.054	0		0.056	0	0.056	0	0.056	0	0.056	0
	0.7836	0.02801	0.02801	0.7836	-0.04936	-0.05941						0.056	0	0.056	0	0.056	0	0.056	0		0.058	0	0.058	0	0.058	0	0.058	0
	0.7826	0.02758	0.02786	0.7826	-0.05276	-0.06365						0.058	0	0.058	0	0.058	0	0.058	0		0.06	0	0.06	0	0.06	0	0.06	0
	0.7816	0.0273	0.02758	0.7816	-0.05615	-0.06775						0.06	0	0.06	0	0.06	0	0.06	0		0.062	0	0.062	0	0.062	0	0.062	0
	0.7806	0.0273	0.0273	0.7806	-0.05955	-0.07199						0.062	0	0.062	0	0.062	0	0.062	0		0.064	0	0.064	0	0.064	0	0.064	0
	0.7796	0.02716	0.02702	0.7796	-0.06252	-0.07553						0.064	0	0.064	0	0.064	0	0.064	0		0.066	0	0.066	0	0.066	0	0.066	0
	0.7786	0.02687	0.02673	0.7786	-0.06577	-0.07921						0.066	0	0.066	0	0.066	0	0.066	0		0.068	0	0.068	0	0.068	0	0.068	0
	0.7776	0.02659	0.02645	0.7776	-0.06874	-0.08274						0.068	0	0.068	0	0.068	0	0.068	0		0.07	0	0.07	0	0.07	0	0.07	0
	0.7766	0.02631	0.02631	0.7766	-0.07157	-0.08614						0.07	0	0.07	0	0.07	0	0.07	0		0.072	0	0.072	0	0.072	0	0.072	0
	0.7756	0.02603	0.02603	0.7756	-0.07454	-0.08967						0.072	0	0.072	0	0.072	0	0.072	0		0.074	0	0.074	0	0.074	0	0.074	0
	0.7746	0.02574	0.02574	0.7746	-0.07709	-0.09279						0.074	0	0.074	0	0.074	0	0.074	0		0.076	0	0.076	0	0.076	0	0.076	0
	0.7736	0.0256	0.0256	0.7736	-0.07935	-0.09604						0.076	0	0.076	0	0.076	0	0.076	0		0.078	0	0.078	0	0.078	0	0.078	0
	0.7726	0.02546	0.02532	0.7726	-0.08204	-0.09929						0.078	0	0.078	0	0.078	0	0.078	0		0.08	0	0.08	0	0.08	0	0.08	0
	0.7716	0.02504	0.02518	0.7716	-0.08416	-0.10198						0.08	0	0.08	0	0.08	0	0.08	0		0.082	0	0.082	0	0.082	0	0.082	0
	0.7706	0.02489	0.02489	0.7706	-0.08656	-0.10523						0.082	0	0.082	0	0.082	0	0.082	0		0.084	0	0.084	0	0.084	0	0.084	0
	0.7696	0.02447	0.02475	0.7696	-0.08883	-0.10806						0.084	0	0.084	0	0.084	0	0.084	0		0.086	0	0.086	0	0.086	0	0.086	0
	0.7686	0.02433	0.02447	0.7686	-0.09081	-0.11047						0.086	0	0.086	0	0.086	0	0.086	0		0.088	0	0.088	0	0.088	0	0.088	0
	0.7676	0.02433	0.02433	0.7676	-0.09321	-0.1133						0.088	0	0.088	0	0.088	0	0.088	0		0.09	0	0.09	0	0.09	0	0.09	0
	0.7666	0.0239	0.02405	0.7666	-0.09505	-0.1157						0.09	0	0.09	0	0.09	0	0.09	0		0.092	0	0.092	0	0.092	0	0.092	0
	0.7656	0.02362	0.0239	0.7656	-0.09703	-0.11839						0.092	0	0.092	0	0.092	0	0.092	0		0.094	0	0.094	0	0.094	0	0.094	0
	0.7646	0.0232	0.02362	0.7646	-0.09929	-0.12122						0.094	0	0.094	0	0.094	0	0.094	0		0.096	0	0.096	0	0.096	0	0.096	0
	0.7636	0.0232	0.02348	0.7636	-0.10113	-0.12362						0.096	0	0.096	0	0.096	0	0.096	0		0.098	0	0.098	0	0.098	0	0.098	0
	0.7626	0.02291	0.0232	0.7626	-0.10311	-0.12603						0.098	0	0.098	0	0.098	0	0.098	0		0.1	0	0.1	0	0.1	0	0.1	0
	0.7616	0.02263	0.02291	0.7616	-0.10495	-0.12843						0.1	0	0.1	0	0.1	0	0.1	0		0.102	0	0.102	0	0.102	0	0.102	0
	0.7606	0.02263	0.02277	0.7606	-0.10608	-0.13055						0.102	0	0.102	0	0.102	0	0.102	0		0.104	0	0.104	0	0.104	0	0.104	0
	0.7596	0.02263	0.02263	0.7596	-0.10778	-0.13296						0.104	0	0.104	0	0.104	0	0.104	0		0.106	0	0.106	0	0.106	0	0.106	0
	0.7586	0.02207	0.02235	0.7586	-0.10948	-0.13522						0.106	0	0.106	0	0.106	0	0.106	0		0.108	0	0.108	0	0.108	0	0.108	0
	0.7576	0.02178	0.02221	0.7576	-0.11117	-0.13734						0.108	0	0.108	0	0.108	0	0.108	0		0.11	0	0.11	0	0.11	0	0.11	0
	0.7566	0.02164	0.02207	0.7566	-0.11287	-0.13946						0.11	0	0.11	0	0.11	0	0.11	0		0.112	0	0.112	0	0.112	0	0.112	0
	0.7556	0.0215	0.02178	0.7556	-0.11457	-0.1413						0.112	0	0.112	0	0.112	0	0.112	0		0.114	0	0.114	0	0.114	0	0.114	0
	0.7546	0.02136	0.02164	0.7546	-0.11612	-0.14356						0.114	0	0.114	0	0.114	0	0.114	0		0.116	0	0.116	0	0.116	0	0.116	0
	0.7536	0.02107	0.0215	0.7536	-0.1174	-0.1454						0.116	0	0.116	0	0.116	0	0.116	0		0.118	0	0.118	0	0.118	0	0.118	0
	0.7526	0.02093	0.02122	0.7526	-0.11867	-0.14724						0.118	0	0.118	0	0.118	0	0.118	0		0.12	0	0.12	0	0.12	0	0.12	0
	0.7516	0.02065	0.02107	0.7516	-0.12023	-0.14936						0.12	0	0.12	0	0.12	0	0.12	0		0.122	0	0.122	0	0.122	0	0.122	0
	0.7506	0.02051	0.02093	0.7506	-0.12164	-0.15149						0.122	0	0.122	0	0.122	0	0.122	0		0.124	0	0.124	0	0.124	0	0.124	0
	0.7496	0.02023	0.02079	0.7496	-0.12306	-0.15332						0.124	0	0.124	0	0.124	0	0.124	0		0.126	0	0.126	0	0.126	0	0.126	0
	0.7486	0.02008	0.02051	0.7486	-0.12419	-0.15545						0.126	0	0.126	0	0.126	0	0.126	0		0.128	0	0.128	0	0.128	0	0.128	0
	0.7476	0.0198	0.02037	0.7476	-0.12532	-0.157						0.128	0	0.128	0	0.128	0	0.128	0		0.13	0	0.13	0	0.13	0	0.13	0
	0.7466	0.0198	0.02023	0.7466	-0.12702	-0.15856						0.13	0	0.13	0	0.13	0	0.13	0		0.132	0	0.132	0	0.132	0	0.132	0
	0.7456	0.01966	0.01994	0.7456	-0.12843	-0.16054						0.132	0	0.132	0	0.132	0	0.132	0		0.134	0	0.134	0	0.134	0	0.134	0
	0.7446	0.01938	0.0198	0.7446	-0.12942	-0.16209						0.134	0	0.134	0	0.134	0	0.134	0		0.136	0	0.136	0	0.136	0	0.136	0
	0.7436	0.01924	0.01966	0.7436	-0.13083	-0.16421						0.136	0	0.136	0	0.136	0	0.136	0		0.138	0	0.138	0	0.138	0	0.138	0
	0.7426	0.01909	0.01952	0.7426	-0.13182	-0.16577						0.138	0	0.138	0	0.138	0	0.138	0		0.14	0	0.14	0	0.14	0	0.14	0
	0.7416	0.01881	0.01924	0.7416	-0.13281	-0.16719						0.14	0	0.14	0	0.14	0	0.14	0		0.142	0	0.142	0	0.142	0	0.142	0
	0.7406	0.01853	0.01909	0.7406	-0.1338	-0.16888						0.142	0	0.142	0	0.142	0	0.142	0		0.144	0	0.144	0	0.144	0	0.144	0
	0.7396	0.01839	0.01895	0.7396	-0.13465	-0.1703						0.144	0	0.144	0	0.144	0	0.144	0		0.146	0	0.146	0	0.146	0	0.146	0
	0.7386	0.0181	0.01881	0.7386	-0.13621	-0.17214						0.146	0	0.146	0	0.146	0	0.146	0		0.148	0	0.148	0	0.148	0	0.148	0
	0.7376	0.0181	0.01867	0.7376	-0.13748	-0.17383						0.148	0	0.148	0	0.148	0	0.148	0		0.15	0	0.15	0	0.15	0	0.15	0
	0.7366	0.0181	0.01853	0.7366	-0.13833	-0.17539						0.15	0	0.15	0	0.15	0	0.15	0		0.152	0	0.152	0	0.152	0	0.152	0
	0.7356	0.01754	0.01825	0.7356	-0.13946	-0.17709						0.152	0	0.152	0	0.152	0	0.152	0		0.154	0	0.154	0	0.154	0	0.154	0
	0.7346	0.01754	0.0181	0.7346	-0.14045	-0.17907						0.154	0	0.154	0	0.154	0	0.154	0		0.156	0	0.156	0	0.156	0	0.156	0
	0.7336	0.0174	0.01796	0.7336	-0.14144	-0.18034						0.156	0	0.156	0	0.156	0	0.156	0		0.158	0	0.158	0	0.158	0	0.158	0
	0.7326	0.01726	0.01782	0.7326	-0.14257	-0.18175						0.158	0	0.158	0	0.158	0	0.158	0		0.16	0	0.16	0	0.16	0	0.16	0
	0.7316	0.01669	0.01768	0.7316	-0.14356	-0.18289						0.16	0	0.16	0	0.16	0	0.16	0		0.162	0	0.162	0	0.162	0	0.162	0
	0.7306	0.01683	0.01754	0.7306	-0.1447	-0.1843						0.162	0	0.162	0	0.162	0	0.162	0		0.164	0	0.164	0	0.164	0	0.164	0
	0.7296	0.01669	0.01726	0.7296	-0.1454	-0.18571						0.164	0	0.164	0	0.164	0	0.164	0		0.166	0	0.166	0	0.166	0	0.166	0
	0.7286	0.01669	0.01711	0.7286	-0.14625	-0.18699						0.166	0	0.166	0	0.166	0	0.166	0		0.168	0	0.168	0	0.168	0	0.168	0
	0.7276	0.01641	0.01697	0.7276	-0.14724	-0.1884						0.168	0	0.168	0	0.168	0	0.168	0		0.17	0	0.17	0	0.17	0	0.17	0
	0.7266	0.01627	0.01683	0.7266	-0.14823	-0.18996						0.17	0	0.17	0	0.17	0	0.17	0		0.172	0	0.172	0	0.172	0	0.172	0
	0.7256	0.01612	0.01669	0.7256	-0.14922	-0.19151						0.172	0	0.172	0	0.172	0	0.172	0		0.174	0	0.174	0	0.174	0	0.174	0
	0.7246	0.01612	0.01655	0.7246	-0.15021	-0.19321						0.174	0	0.174	0	0.174	0	0.174	0		0.176	0	0.176	0	0.176	0	0.176	0
	0.7236	0.0157	0.01641	0.7236	-0.15092	-0.19406						0.176	0	0.176	0	0.176	0	0.176	0		0.178	0	0.178	0	0.178	0	0.178	0
	0.7226	0.01556	0.01627	0.7226	-0.15177	-0.19519						0.178	0	0.178	0	0.178	0	0.178	0		0.18	0	0.18	0	0.18	0	0.18	0
	0.7216	0.01542	0.01612	0.7216	-0.15262	-0.19661						0.18	0	0.18	0	0.18	0	0.18	0		0.182	0	0.182	0	0.182	0	0.182	0
	0.7206	0.01528	0.01584	0.7206	-0.15347	-0.19745						0.182	0	0.182	0	0.182	0	0.182	0		0.184	0	0.184	0	0.184	0	0.184	0
	0.7196	0.01499	0.0157	0.7196	-0.1546	-0.19929						0.184	0	0.184	0	0.184	0	0.184	0		0.186	0	0.186	0	0.186	0	0.186	0
	0.7186	0.01485	0.01556	0.7186	-0.1553	-0.20057						0.186	0	0.186	0	0.186	0	0.186	0		0.188	0	0.188	0	0.188	0	0.188	0
	0.7176	0.01499	0.01542	0.7176	-0.15629	-0.2017						0.188	0	0.188	0	0.188	0	0.188	0		0.19	0	0.19	0	0.19	0	0.19	0
	0.7166	0.01485	0.01528	0.7166	-0.15728	-0.20325						0.19	0	0.19	0	0.19	0	0.19	0		0.192	0	0.192	0	0.192	0	0.192	0
	0.7156	0.01457	0.01513	0.7156	-0.15771	-0.2041						0.192	0	0.192	0	0.192	0	0.192	0		0.194	0	0.194	0	0.194	0	0.194	0
	0.7146	0.01443	0.01499	0.7146	-0.15856	-0.20552						0.194	0	0.194	0	0.194	0	0.194	0		0.196	0	0.196	0	0.196	0	0.196	0
	0.7136	0.01429	0.01485	0.7136	-0.15926	-0.20665						0.196	0	0.196	0	0.196	0	0.196	0		0.198	0	0.198	0	0.198	0	0.198	0
	0.7126	0.01384	0.01471	0.7126	-0.16054	-0.2082						0.198	0	0.198	0	0.198	0	0.198	0		0.2	0	0.2	0	0.2	0	0.2	0
	0.7116	0.01405	0.01457	0.7116	-0.16124	-0.20948						0.2	0	0.2	0	0.2	0	0.2	0		0.202	0	0.202	0	0.202	0	0.202	0
	0.7106	0.0139	0.01443	0.7106	-0.16181	-0.21047						0.202	0	0.202	0	0.202	0	0.202	0		0.204	0	0.204	0	0.204	0	0.204	0
	0.7096	0.01352	0.01429	0.7096	-0.16252	-0.21174						0.204	0	0.204	0	0.204	0	0.204	0		0.206	0	0.206	0	0.206	0	0.206	0
	0.7086	0.01337	0.01412	0.7086	-0.16322	-0.21301						0.206	0	0.206	0	0.206	0	0.206	0		0.208	0	0.208	0	0.208	0	0.208	0
	0.7076	0.01343	0.014	0.7076	-0.16393	-0.21386						0.208	0	0.208	0	0.208	0	0.208	0		0.21	0	0.21	0	0.21	0	0.21	0
	0.7066	0.01283	0.01385	0.7066	-0.16492	-0.21513						0.21	0	0.21	0	0.21	0	0.21	0.01		0.212	0	0.212	0	0.212	0	0.212	0
	0.7056	0.01262	0.01371	0.7056	-0.16577	-0.21641						0.212	0	0.212	0	0.212	0	0.212	0		0.214	0	0.214	0	0.214	0	0.214	0
	0.7046	0.01265	0.01357	0.7046	-0.16634	-0.21726						0.214	0	0.214	0	0.214	0	0.214	0		0.216	0	0.216	0	0.216	0	0.216	0
	0.7036	0.01252	0.01341	0.7036	-0.16719	-0.21853						0.216	0	0.216	0	0.216	0.009	0.216	0		0.218	0	0.218	0	0.218	0	0.218	0
	0.7026	0.01244	0.01328	0.7026	-0.16775	-0.21938						0.218	0	0.218	0	0.218	0	0.218	0		0.22	0	0.22	0	0.22	0	0.22	0
	0.7016	0.01236	0.01314	0.7016	-0.16832	-0.22037						0.22	0	0.22	0.004	0.22	0	0.22	0		0.222	0	0.222	0	0.222	0	0.222	0
	0.7006	0.01215	0.01298	0.7006	-0.16959	-0.2215						0.222	0.007	0.222	0.007	0.222	0	0.222	0		0.224	0	0.224	0	0.224	0	0.224	0
	0.6996	0.01209	0.01283	0.6996	-0.17001	-0.22249						0.224	0.006	0.224	0.007	0.224	0	0.224	0		0.226	0.001	0.226	0.001	0.226	0	0.226	0
	0.6986	0.01198	0.01268	0.6986	-0.17072	-0.2239						0.226	0	0.226	0.014	0.226	0.008	0.226	0.009		0.228	0.001	0.228	0.002	0.228	0.001	0.228	0.001
	0.6976	0.01198	0.01253	0.6976	-0.17143	-0.22504						0.228	0.006	0.228	0.021	0.228	0	0.228	0.017		0.23	0.001	0.23	0.003	0.23	0.001	0.23	0.002
	0.6966	0.01177	0.01239	0.6966	-0.17199	-0.22588						0.23	0	0.23	0.028	0.23	0.008	0.23	0.017		0.232	0.001	0.232	0.003	0.232	0.001	0.232	0.002
	0.6956	0.01179	0.01225	0.6956	-0.17284	-0.22702						0.232	0.006	0.232	0.017	0.232	0.023	0.232	0.008		0.234	0.001	0.234	0.004	0.234	0.002	0.234	0.002
	0.6946	0.01131	0.01212	0.6946	-0.17355	-0.22815						0.234	0	0.234	0.02	0.234	0.015	0.234	0		0.236	0.001	0.236	0.006	0.236	0.003	0.236	0.002
	0.6936	0.01091	0.012	0.6936	-0.1744	-0.22914						0.236	0	0.236	0.033	0.236	0.022	0.236	0		0.238	0.001	0.238	0.007	0.238	0.004	0.238	0.003
	0.6926	0.01059	0.01187	0.6926	-0.17525	-0.23027						0.238	0.006	0.238	0.042	0.238	0.022	0.238	0.008		0.24	0.002	0.24	0.009	0.24	0.005	0.24	0.003
	0.6916	0.01053	0.01172	0.6916	-0.1761	-0.23112						0.24	0.006	0.24	0.026	0.24	0.028	0.24	0.023		0.242	0.002	0.242	0.01	0.242	0.006	0.242	0.004
	0.6906	0.01052	0.0116	0.6906	-0.17694	-0.23225						0.242	0	0.242	0.047	0.242	0.035	0.242	0		0.244	0.002	0.244	0.013	0.244	0.008	0.244	0.004
	0.6896	0.01063	0.01147	0.6896	-0.17751	-0.23324						0.244	0.011	0.244	0.05	0.244	0.048	0.244	0		0.246	0.002	0.246	0.015	0.246	0.01	0.246	0.004
	0.6886	0.01073	0.01134	0.6886	-0.17793	-0.23409						0.246	0.016	0.246	0.085	0.246	0.027	0.246	0.022		0.248	0.004	0.248	0.02	0.248	0.012	0.248	0.005
	0.6876	0.01031	0.01118	0.6876	-0.17893	-0.23564						0.248	0.021	0.248	0.069	0.248	0.053	0.248	0.036		0.25	0.004	0.25	0.022	0.25	0.015	0.25	0.007
	0.6866	0.0103	0.01104	0.6866	-0.17921	-0.23663						0.25	0	0.25	0.068	0.25	0.072	0.25	0.021		0.252	0.004	0.252	0.027	0.252	0.018	0.252	0.009
	0.6856	0.00991	0.01091	0.6856	-0.17977	-0.23777						0.252	0.026	0.252	0.105	0.252	0.058	0.252	0.049		0.254	0.006	0.254	0.033	0.254	0.022	0.254	0.01
	0.6846	0.00973	0.01078	0.6846	-0.18076	-0.23861						0.254	0.03	0.254	0.143	0.254	0.083	0.254	0.021		0.256	0.007	0.256	0.039	0.256	0.026	0.256	0.013
	0.6836	0.00963	0.01065	0.6836	-0.18133	-0.23946						0.256	0.025	0.256	0.121	0.256	0.081	0.256	0.095		0.258	0.01	0.258	0.047	0.258	0.031	0.258	0.018
	0.6826	0.00961	0.01051	0.6826	-0.18204	-0.24045						0.258	0.054	0.258	0.161	0.258	0.099	0.258	0.113		0.26	0.014	0.26	0.058	0.26	0.035	0.26	0.026
	0.6816	0.00942	0.01039	0.6816	-0.18289	-0.24158						0.26	0.139	0.26	0.23	0.26	0.133	0.26	0.144		0.262	0.023	0.262	0.069	0.262	0.049	0.262	0.035
	0.6806	0.00942	0.01024	0.6806	-0.18359	-0.24229						0.262	0.17	0.262	0.277	0.262	0.281	0.262	0.239		0.264	0.032	0.264	0.086	0.264	0.064	0.264	0.048
	0.6796	0.00924	0.01012	0.6796	-0.18444	-0.24371						0.264	0.232	0.264	0.323	0.264	0.318	0.264	0.235		0.266	0.047	0.266	0.104	0.266	0.08	0.266	0.065
	0.6786	0.00896	0.00999	0.6786	-0.18487	-0.2447						0.266	0.256	0.266	0.402	0.266	0.377	0.266	0.375		0.268	0.064	0.268	0.13	0.268	0.105	0.268	0.084
	0.6776	0.00865	0.00986	0.6776	-0.18529	-0.24554						0.268	0.302	0.268	0.466	0.268	0.428	0.268	0.376		0.27	0.082	0.27	0.162	0.27	0.129	0.27	0.105
	0.6766	0.0086	0.00972	0.6766	-0.186	-0.24653						0.27	0.449	0.27	0.57	0.27	0.484	0.27	0.352		0.272	0.108	0.272	0.192	0.272	0.158	0.272	0.126
	0.6756	0.00867	0.00959	0.6756	-0.18656	-0.24738						0.272	0.447	0.272	0.632	0.272	0.516	0.272	0.455		0.274	0.133	0.274	0.235	0.274	0.191	0.274	0.159
	0.6746	0.00847	0.00946	0.6746	-0.18755	-0.24851						0.274	0.457	0.274	0.738	0.274	0.568	0.274	0.572		0.276	0.161	0.276	0.277	0.276	0.224	0.276	0.194
	0.6736	0.0086	0.00932	0.6736	-0.18812	-0.24936						0.276	0.493	0.276	0.781	0.276	0.646	0.276	0.622		0.278	0.188	0.278	0.323	0.278	0.267	0.278	0.227
	0.6726	0.00849	0.00919	0.6726	-0.18854	-0.25021						0.278	0.528	0.278	0.768	0.278	0.732	0.278	0.533		0.28	0.224	0.28	0.37	0.28	0.31	0.28	0.261
	0.6716	0.00833	0.00907	0.6716	-0.18939	-0.2512						0.28	0.624	0.28	0.783	0.28	0.711	0.28	0.61		0.282	0.266	0.282	0.419	0.282	0.35	0.282	0.3
	0.6706	0.00811	0.00895	0.6706	-0.18967	-0.25205						0.282	0.627	0.282	0.825	0.282	0.629	0.282	0.646		0.284	0.302	0.284	0.468	0.284	0.385	0.284	0.339
	0.6696	0.00803	0.00882	0.6696	-0.19038	-0.2529						0.284	0.566	0.284	0.738	0.284	0.559	0.284	0.615		0.286	0.334	0.286	0.515	0.286	0.422	0.286	0.384
	0.6686	0.00788	0.00868	0.6686	-0.19123	-0.25417						0.286	0.507	0.286	0.764	0.286	0.582	0.286	0.638		0.288	0.366	0.288	0.564	0.288	0.462	0.288	0.422
	0.6676	0.00788	0.00854	0.6676	-0.1918	-0.25488						0.288	0.453	0.288	0.786	0.288	0.633	0.288	0.667		0.29	0.396	0.29	0.612	0.29	0.5	0.29	0.459
	0.6666	0.0076	0.00841	0.6666	-0.1925	-0.25601						0.29	0.501	0.29	0.721	0.29	0.649	0.29	0.558		0.292	0.428	0.292	0.66	0.292	0.545	0.292	0.497
	0.6656	0.0074	0.00827	0.6656	-0.19335	-0.257						0.292	0.475	0.292	0.713	0.292	0.616	0.292	0.509		0.294	0.458	0.294	0.704	0.294	0.581	0.294	0.531
	0.6646	0.00743	0.00817	0.6646	-0.19364	-0.25757						0.294	0.397	0.294	0.631	0.294	0.522	0.294	0.604		0.296	0.486	0.296	0.747	0.296	0.62	0.296	0.569
	0.6636	0.00718	0.00802	0.6636	-0.19448	-0.25842						0.296	0.47	0.296	0.626	0.296	0.52	0.296	0.465		0.298	0.52	0.298	0.79	0.298	0.653	0.298	0.6
	0.6626	0.00715	0.00791	0.6626	-0.19491	-0.25941						0.298	0.474	0.298	0.678	0.298	0.568	0.298	0.493		0.3	0.551	0.3	0.84	0.3	0.691	0.3	0.631
	0.6616	0.00676	0.00777	0.6616	-0.1959	-0.26025						0.3	0.396	0.3	0.719	0.3	0.565	0.3	0.384		0.302	0.577	0.302	0.886	0.302	0.734	0.302	0.66
	0.6606	0.00664	0.00764	0.6606	-0.19675	-0.26153						0.302	0.416	0.302	0.687	0.302	0.544	0.302	0.461		0.304	0.609	0.304	0.936	0.304	0.773	0.304	0.692
	0.6596	0.00657	0.00753	0.6596	-0.19717	-0.26223						0.304	0.449	0.304	0.694	0.304	0.657	0.304	0.493		0.306	0.638	0.306	0.987	0.306	0.818	0.306	0.728
	0.6586	0.0064	0.00741	0.6586	-0.19788	-0.26308						0.306	0.391	0.306	0.758	0.306	0.591	0.306	0.506		0.308	0.668	0.308	1.045	0.308	0.862	0.308	0.763
	0.6576	0.00635	0.0073	0.6576	-0.19844	-0.26407						0.308	0.413	0.308	0.711	0.308	0.61	0.308	0.434		0.31	0.702	0.31	1.094	0.31	0.908	0.31	0.796
	0.6566	0.00605	0.00718	0.6566	-0.19887	-0.26478						0.31	0.421	0.31	0.756	0.31	0.657	0.31	0.465		0.312	0.728	0.312	1.151	0.312	0.955	0.312	0.832
	0.6556	0.00594	0.00706	0.6556	-0.19958	-0.26605						0.312	0.403	0.312	0.75	0.312	0.539	0.312	0.505		0.314	0.76	0.314	1.208	0.314	0.998	0.314	0.869
	0.6546	0.00583	0.00694	0.6546	-0.20042	-0.26676						0.314	0.437	0.314	0.731	0.314	0.67	0.314	0.534		0.316	0.794	0.316	1.266	0.316	1.049	0.316	0.91
	0.6536	0.00597	0.00682	0.6536	-0.20085	-0.26789						0.316	0.435	0.316	0.779	0.316	0.571	0.316	0.483		0.318	0.827	0.318	1.324	0.318	1.095	0.318	0.949
	0.6526	0.00573	0.00671	0.6526	-0.2017	-0.26902						0.318	0.381	0.318	0.724	0.318	0.665	0.318	0.425		0.32	0.856	0.32	1.384	0.32	1.146	0.32	0.982
	0.6516	0.00568	0.00659	0.6516	-0.2024	-0.26945						0.32	0.38	0.32	0.807	0.32	0.609	0.32	0.519		0.322	0.89	0.322	1.45	0.322	1.195	0.322	1.027
	0.6506	0.00557	0.00645	0.6506	-0.20354	-0.2703						0.322	0.484	0.322	0.832	0.322	0.661	0.322	0.525		0.324	0.927	0.324	1.516	0.324	1.25	0.324	1.067
	0.6496	0.0052	0.00634	0.6496	-0.20382	-0.27129						0.324	0.457	0.324	0.887	0.324	0.711	0.324	0.523		0.326	0.965	0.326	1.595	0.326	1.308	0.326	1.111
	0.6486	0.00504	0.00622	0.6486	-0.20438	-0.27214						0.326	0.463	0.326	0.888	0.326	0.71	0.326	0.537		0.328	1.007	0.328	1.665	0.328	1.365	0.328	1.156
	0.6476	0.00505	0.0061	0.6476	-0.20509	-0.27284						0.328	0.524	0.328	0.866	0.328	0.576	0.328	0.547		0.33	1.05	0.33	1.737	0.33	1.413	0.33	1.197
	0.6466	0.00486	0.00598	0.6466	-0.20523	-0.27383						0.33	0.509	0.33	0.928	0.33	0.765	0.33	0.512		0.332	1.096	0.332	1.817	0.332	1.483	0.332	1.243
	0.6456	0.00438	0.00587	0.6456	-0.20566	-0.27468						0.332	0.547	0.332	0.93	0.332	0.74	0.332	0.582		0.334	1.137	0.334	1.896	0.334	1.544	0.334	1.289
	0.6446	0.00433	0.00575	0.6446	-0.20636	-0.27567						0.334	0.479	0.334	0.921	0.334	0.688	0.334	0.492		0.336	1.183	0.336	1.98	0.336	1.601	0.336	1.339
	0.6436	0.0042	0.00562	0.6436	-0.20679	-0.27624						0.336	0.508	0.336	1.031	0.336	0.781	0.336	0.58		0.338	1.224	0.338	2.07	0.338	1.67	0.338	1.392
	0.6426	0.00417	0.0055	0.6426	-0.20778	-0.27765						0.338	0.536	0.338	0.985	0.338	0.758	0.338	0.624		0.34	1.274	0.34	2.154	0.34	1.739	0.34	1.445
	0.6416	0.0042	0.00538	0.6416	-0.20849	-0.27836						0.34	0.496	0.34	0.889	0.34	0.713	0.34	0.578		0.342	1.316	0.342	2.234	0.342	1.804	0.342	1.498
	0.6406	0.0041	0.00527	0.6406	-0.20891	-0.27893						0.342	0.504	0.342	0.946	0.342	0.684	0.342	0.556		0.344	1.363	0.344	2.32	0.344	1.868	0.344	1.549
	0.6396	0.00406	0.00514	0.6396	-0.20948	-0.27963						0.344	0.487	0.344	0.96	0.344	0.815	0.344	0.681		0.346	1.409	0.346	2.414	0.346	1.937	0.346	1.615
	0.6386	0.00388	0.00504	0.6386	-0.2099	-0.2802						0.346	0.501	0.346	1.019	0.346	0.682	0.346	0.61		0.348	1.455	0.348	2.502	0.348	2.002	0.348	1.668
	0.6376	0.00391	0.00491	0.6376	-0.21061	-0.28105						0.348	0.556	0.348	0.94	0.348	0.721	0.348	0.658		0.35	1.506	0.35	2.6	0.35	2.075	0.35	1.725
	0.6366	0.00373	0.00476	0.6366	-0.21132	-0.2819						0.35	0.553	0.35	1.051	0.35	0.77	0.35	0.535		0.352	1.56	0.352	2.699	0.352	2.144	0.352	1.776
	0.6356	0.0033	0.00464	0.6356	-0.21202	-0.28274						0.352	0.52	0.352	1.017	0.352	0.732	0.352	0.611		0.354	1.612	0.354	2.792	0.354	2.215	0.354	1.846
	0.6346	0.00316	0.00453	0.6346	-0.21259	-0.28373						0.354	0.54	0.354	1.05	0.354	0.717	0.354	0.629		0.356	1.663	0.356	2.898	0.356	2.29	0.356	1.899
	0.6336	0.0032	0.0044	0.6336	-0.2133	-0.28458						0.356	0.496	0.356	1.059	0.356	0.728	0.356	0.611		0.358	1.713	0.358	3.006	0.358	2.359	0.358	1.957
	0.6326	0.00323	0.00429	0.6326	-0.21358	-0.28501						0.358	0.559	0.358	1.1	0.358	0.726	0.358	0.573		0.36	1.771	0.36	3.111	0.36	2.432	0.36	2.012
	0.6316	0.00317	0.00418	0.6316	-0.21443	-0.286						0.36	0.55	0.36	1.074	0.36	0.775	0.36	0.591		0.362	1.824	0.362	3.22	0.362	2.505	0.362	2.07
	0.6306	0.00309	0.00405	0.6306	-0.21499	-0.2867						0.362	0.603	0.362	1.075	0.362	0.651	0.362	0.577		0.364	1.886	0.364	3.326	0.364	2.576	0.364	2.14
	0.6296	0.00273	0.00395	0.6296	-0.21556	-0.28727						0.364	0.57	0.364	1.077	0.364	0.765	0.364	0.698		0.366	1.939	0.366	3.441	0.366	2.658	0.366	2.21
	0.6286	0.00257	0.00382	0.6286	-0.21627	-0.28812						0.366	0.464	0.366	1.065	0.366	0.818	0.366	0.671		0.368	1.998	0.368	3.546	0.368	2.736	0.368	2.275
	0.6276	0.00257	0.00371	0.6276	-0.21669	-0.28883						0.368	0.641	0.368	1.019	0.368	0.703	0.368	0.641		0.37	2.061	0.37	3.655	0.37	2.812	0.37	2.345
	0.6266	0.00249	0.0036	0.6266	-0.21726	-0.28982						0.37	0.551	0.37	1.053	0.37	0.713	0.37	0.65		0.372	2.119	0.372	3.77	0.372	2.888	0.372	2.415
	0.6256	0.0022	0.00348	0.6256	-0.2181	-0.29038						0.372	0.576	0.372	1.094	0.372	0.771	0.372	0.608		0.374	2.181	0.374	3.888	0.374	2.973	0.374	2.475
	0.6246	0.00199	0.00338	0.6246	-0.21825	-0.29095						0.374	0.556	0.374	1.046	0.374	0.798	0.374	0.649		0.376	2.242	0.376	3.999	0.376	3.053	0.376	2.55
	0.6236	0.00177	0.00325	0.6236	-0.21909	-0.29194						0.376	0.594	0.376	1.078	0.376	0.69	0.376	0.682		0.378	2.307	0.378	4.116	0.378	3.138	0.378	2.626
	0.6226	0.00143	0.00314	0.6226	-0.21966	-0.29264						0.378	0.551	0.378	1.032	0.378	0.807	0.378	0.731		0.38	2.365	0.38	4.233	0.38	3.221	0.38	2.702
	0.6216	0.00139	0.00304	0.6216	-0.22023	-0.29321						0.38	0.532	0.38	1.044	0.38	0.693	0.38	0.601		0.382	2.432	0.382	4.353	0.382	3.296	0.382	2.784
	0.6206	0.00118	0.00291	0.6206	-0.22079	-0.29406						0.382	0.579	0.382	1.076	0.382	0.72	0.382	0.758		0.384	2.493	0.384	4.47	0.384	3.386	0.384	2.857
	0.6196	0.00132	0.00279	0.6196	-0.22093	-0.29434						0.384	0.587	0.384	0.993	0.384	0.765	0.384	0.597		0.386	2.553	0.386	4.582	0.386	3.465	0.386	2.93
	0.6186	0.00134	0.00268	0.6186	-0.22178	-0.29533						0.386	0.489	0.386	1.021	0.386	0.674	0.386	0.591		0.388	2.618	0.388	4.701	0.388	3.551	0.388	2.995
	0.6176	0.00132	0.00255	0.6176	-0.22263	-0.29604						0.388	0.568	0.388	0.978	0.388	0.73	0.388	0.588		0.39	2.686	0.39	4.814	0.39	3.627	0.39	3.058
	0.6166	0.00125	0.00241	0.6166	-0.22291	-0.29661						0.39	0.567	0.39	0.989	0.39	0.655	0.39	0.608		0.392	2.747	0.392	4.933	0.392	3.715	0.392	3.137
	0.6156	0.00122	0.0023	0.6156	-0.22376	-0.2976						0.392	0.512	0.392	1.021	0.392	0.75	0.392	0.662		0.394	2.807	0.394	5.054	0.394	3.798	0.394	3.212
	0.6146	0.0012	0.00219	0.6146	-0.22433	-0.29802						0.394	0.507	0.394	0.99	0.394	0.676	0.394	0.573		0.396	2.863	0.396	5.172	0.396	3.873	0.396	3.277
	0.6136	0.00121	0.00208	0.6136	-0.22461	-0.29887						0.396	0.469	0.396	0.987	0.396	0.659	0.396	0.533		0.398	2.922	0.398	5.293	0.398	3.959	0.398	3.344
	0.6126	0.000987836	0.00195	0.6126	-0.22532	-0.29972						0.398	0.515	0.398	0.994	0.398	0.658	0.398	0.57		0.4	2.985	0.4	5.416	0.4	4.032	0.4	3.415
	0.6116	0.000751344	0.00183	0.6116	-0.22588	-0.30014						0.4	0.419	0.4	0.959	0.4	0.605	0.4	0.589		0.402	3.037	0.402	5.53	0.402	4.108	0.402	3.491
	0.6106	0.0005843	0.00168	0.6106	-0.22716	-0.30198						0.402	0.445	0.402	0.974	0.402	0.617	0.402	0.592		0.404	3.089	0.404	5.657	0.404	4.188	0.404	3.56
	0.6096	0.000445262	0.00157	0.6096	-0.22843	-0.30368						0.404	0.389	0.404	1.004	0.404	0.633	0.404	0.542		0.406	3.143	0.406	5.787	0.406	4.268	0.406	3.633
	0.6086	0.000347808	0.00148	0.6086	-0.22857	-0.30382						0.406	0.454	0.406	1.003	0.406	0.612	0.406	0.545		0.408	3.205	0.408	5.912	0.408	4.348	0.408	3.695
	0.6076	4.17397e-05	0.00137	0.6076	-0.22914	-0.30424						0.408	0.512	0.408	0.957	0.408	0.591	0.408	0.51		0.41	3.269	0.41	6.03	0.41	4.416	0.41	3.766
	0.6066	-5.56577e-05	0.00125	0.6066	-0.22928	-0.30438						0.41	0.466	0.41	0.888	0.41	0.561	0.41	0.529		0.412	3.329	0.412	6.151	0.412	4.494	0.412	3.836
	0.6056	-0.000250495	0.00115	0.6056	-0.22942	-0.30453						0.412	0.473	0.412	0.931	0.412	0.585	0.412	0.594		0.414	3.395	0.414	6.271	0.414	4.57	0.414	3.907
	0.6046	-0.000222631	0.00102	0.6046	-0.23013	-0.30523						0.414	0.486	0.414	0.916	0.414	0.57	0.414	0.473		0.416	3.456	0.416	6.393	0.416	4.646	0.416	3.975
	0.6036	-0.000431259	0.000911315	0.6036	-0.23055	-0.30566						0.416	0.47	0.416	0.978	0.416	0.59	0.416	0.54		0.418	3.516	0.418	6.526	0.418	4.727	0.418	4.044
	0.6026	-0.000640028	0.000795898	0.6026	-0.23112	-0.30608						0.418	0.473	0.418	0.959	0.418	0.629	0.418	0.519		0.42	3.583	0.42	6.657	0.42	4.802	0.42	4.113
	0.6016	-0.000959972	0.000665064	0.6016	-0.23182	-0.30679						0.42	0.503	0.42	0.928	0.42	0.486	0.42	0.497		0.422	3.654	0.422	6.78	0.422	4.878	0.422	4.183
	0.6006	-0.000806931	0.000556577	0.6006	-0.23197	-0.30721						0.422	0.457	0.422	0.912	0.422	0.624	0.422	0.507		0.424	3.713	0.424	6.911	0.424	4.965	0.424	4.255
	0.5996	-0.000862659	0.000443847	0.5996	-0.23253	-0.30792						0.424	0.447	0.424	0.99	0.424	0.611	0.424	0.532		0.426	3.777	0.426	7.044	0.426	5.048	0.426	4.325
	0.5986	-0.000959972	0.000311598	0.5986	-0.23267	-0.3082						0.426	0.452	0.426	0.896	0.426	0.592	0.426	0.539		0.428	3.839	0.428	7.178	0.428	5.132	0.428	4.405
	0.5976	-0.00104	0.000204526	0.5976	-0.23366	-0.30891						0.428	0.435	0.428	0.994	0.428	0.569	0.428	0.481		0.43	3.904	0.43	7.316	0.43	5.212	0.43	4.466
	0.5966	-0.00114	9.04385e-05	0.5966	-0.23409	-0.30976						0.43	0.445	0.43	0.941	0.43	0.594	0.43	0.469		0.432	3.966	0.432	7.451	0.432	5.304	0.432	4.535
	0.5956	-0.00125	-1.66902e-05	0.5956	-0.23451	-0.3099						0.432	0.437	0.432	0.953	0.432	0.675	0.432	0.448		0.434	4.031	0.434	7.587	0.434	5.393	0.434	4.608
	0.5946	-0.00154	-0.000151627	0.5946	-0.23494	-0.31033						0.434	0.442	0.434	0.951	0.434	0.608	0.434	0.533		0.436	4.087	0.436	7.728	0.436	5.489	0.436	4.681
	0.5936	-0.00168	-0.000269873	0.5936	-0.23536	-0.31089						0.436	0.418	0.436	0.954	0.436	0.63	0.436	0.524		0.438	4.156	0.438	7.867	0.438	5.579	0.438	4.755
	0.5926	-0.00168	-0.000381188	0.5926	-0.23579	-0.31132						0.438	0.466	0.438	0.979	0.438	0.618	0.438	0.489		0.44	4.223	0.44	8.013	0.44	5.672	0.44	4.834
	0.5916	-0.00182	-0.000513437	0.5916	-0.23635	-0.31259						0.44	0.45	0.44	0.949	0.44	0.606	0.44	0.462		0.442	4.291	0.442	8.153	0.442	5.761	0.442	4.906
	0.5906	-0.00192	-0.000620509	0.5906	-0.2372	-0.31301						0.442	0.444	0.442	0.958	0.442	0.586	0.442	0.537		0.444	4.359	0.444	8.303	0.444	5.848	0.444	4.981
	0.5896	-0.0021	-0.000711033	0.5896	-0.23762	-0.31344						0.444	0.417	0.444	0.947	0.444	0.622	0.444	0.519		0.446	4.423	0.446	8.45	0.446	5.95	0.446	5.071
	0.5886	-0.0021	-0.000831966	0.5886	-0.23819	-0.314						0.446	0.474	0.446	1.036	0.446	0.637	0.446	0.565		0.448	4.499	0.448	8.603	0.448	6.044	0.448	5.152
	0.5876	-0.00231	-0.000942008	0.5876	-0.23847	-0.31414						0.448	0.462	0.448	0.936	0.448	0.599	0.448	0.558		0.45	4.571	0.45	8.75	0.45	6.138	0.45	5.243
	0.5866	-0.00245	-0.00107	0.5866	-0.2389	-0.31471						0.45	0.466	0.45	0.945	0.45	0.634	0.45	0.538		0.452	4.635	0.452	8.904	0.452	6.241	0.452	5.321
	0.5856	-0.00269	-0.00119	0.5856	-0.23946	-0.31528						0.452	0.446	0.452	1.016	0.452	0.624	0.452	0.513		0.454	4.716	0.454	9.06	0.454	6.337	0.454	5.406
	0.5846	-0.00285	-0.00132	0.5846	-0.24003	-0.31584						0.454	0.516	0.454	0.987	0.454	0.601	0.454	0.548		0.456	4.796	0.456	9.225	0.456	6.436	0.456	5.49
	0.5836	-0.00287	-0.00144	0.5836	-0.24059	-0.31627						0.456	0.438	0.456	0.994	0.456	0.637	0.456	0.526		0.458	4.865	0.458	9.379	0.458	6.541	0.458	5.585
	0.5826	-0.00295	-0.00156	0.5826	-0.24088	-0.31683						0.458	0.49	0.458	1.028	0.458	0.675	0.458	0.584		0.46	4.948	0.46	9.55	0.46	6.654	0.46	5.677
	0.5816	-0.00309	-0.00167	0.5816	-0.2413	-0.3174						0.46	0.467	0.46	0.975	0.46	0.715	0.46	0.563		0.462	5.024	0.462	9.715	0.462	6.765	0.462	5.77
	0.5806	-0.00317	-0.00178	0.5806	-0.24187	-0.31782						0.462	0.518	0.462	1.028	0.462	0.609	0.462	0.581		0.464	5.11	0.464	9.88	0.464	6.865	0.464	5.864
	0.5796	-0.00334	-0.0019	0.5796	-0.24215	-0.31796						0.464	0.46	0.464	0.986	0.464	0.692	0.464	0.598		0.466	5.188	0.466	10.053	0.466	6.985	0.466	5.967
	0.5786	-0.00334	-0.00203	0.5786	-0.243	-0.31881						0.466	0.515	0.466	1.059	0.466	0.672	0.466	0.554		0.468	5.275	0.468	10.22	0.468	7.099	0.468	6.05
	0.5776	-0.0036	-0.00215	0.5776	-0.24342	-0.31938						0.468	0.503	0.468	1.016	0.468	0.646	0.468	0.546		0.47	5.364	0.47	10.399	0.47	7.207	0.47	6.147
	0.5766	-0.0037	-0.00225	0.5766	-0.24371	-0.3198						0.47	0.507	0.47	1.069	0.47	0.644	0.47	0.573		0.472	5.445	0.472	10.58	0.472	7.311	0.472	6.245
	0.5756	-0.00413	-0.00239	0.5756	-0.24427	-0.32023						0.472	0.508	0.472	1.038	0.472	0.648	0.472	0.558		0.474	5.533	0.474	10.762	0.474	7.43	0.474	6.347
	0.5746	-0.00438	-0.00251	0.5746	-0.24455	-0.32065						0.474	0.461	0.474	1.075	0.474	0.703	0.474	0.563		0.476	5.618	0.476	10.951	0.476	7.557	0.476	6.448
	0.5736	-0.00449	-0.00263	0.5736	-0.2447	-0.32107						0.476	0.528	0.476	1.087	0.476	0.724	0.476	0.645		0.478	5.717	0.478	11.147	0.478	7.684	0.478	6.563
	0.5726	-0.00461	-0.00278	0.5726	-0.2454	-0.32192						0.478	0.563	0.478	1.102	0.478	0.723	0.478	0.643		0.48	5.81	0.48	11.333	0.48	7.809	0.48	6.681
	0.5716	-0.00462	-0.0029	0.5716	-0.24583	-0.32207						0.48	0.54	0.48	1.051	0.48	0.732	0.48	0.665		0.482	5.905	0.482	11.524	0.482	7.938	0.482	6.793
	0.5706	-0.00451	-0.00302	0.5706	-0.24625	-0.32263						0.482	0.524	0.482	1.083	0.482	0.66	0.482	0.598		0.484	6.001	0.484	11.729	0.484	8.063	0.484	6.905
	0.5696	-0.00445	-0.00317	0.5696	-0.24668	-0.32334						0.484	0.526	0.484	1.117	0.484	0.702	0.484	0.633		0.486	6.099	0.486	11.928	0.486	8.19	0.486	7.021
	0.5686	-0.00461	-0.00327	0.5686	-0.24696	-0.32362						0.486	0.573	0.486	1.102	0.486	0.741	0.486	0.669		0.488	6.2	0.488	12.127	0.488	8.327	0.488	7.142
	0.5676	-0.00479	-0.00341	0.5676	-0.24752	-0.3239						0.488	0.569	0.488	1.141	0.488	0.758	0.488	0.673		0.49	6.303	0.49	12.34	0.49	8.464	0.49	7.269
	0.5666	-0.00511	-0.00354	0.5666	-0.24795	-0.32419						0.49	0.511	0.49	1.13	0.49	0.731	0.49	0.664		0.492	6.407	0.492	12.55	0.492	8.602	0.492	7.388
	0.5656	-0.00504	-0.00367	0.5656	-0.24837	-0.32475						0.492	0.593	0.492	1.137	0.492	0.739	0.492	0.686		0.494	6.52	0.494	12.761	0.494	8.731	0.494	7.514
	0.5646	-0.00516	-0.0038	0.5646	-0.24908	-0.32532						0.494	0.599	0.494	1.092	0.494	0.694	0.494	0.62		0.496	6.628	0.496	12.969	0.496	8.878	0.496	7.635
	0.5636	-0.00541	-0.00391	0.5636	-0.24936	-0.3256						0.496	0.569	0.496	1.124	0.496	0.789	0.496	0.687		0.498	6.736	0.498	13.176	0.498	9.024	0.498	7.769
	0.5626	-0.00545	-0.00404	0.5626	-0.24965	-0.32617						0.498	0.529	0.498	1.106	0.498	0.761	0.498	0.633		0.5	6.842	0.5	13.402	0.5	9.17	0.5	7.887
	0.5616	-0.00579	-0.00417	0.5616	-0.25021	-0.32659						0.5	0.581	0.5	1.152	0.5	0.701	0.5	0.643		0.502	6.954	0.502	13.619	0.502	9.304	0.502	8.015
	0.5606	-0.00587	-0.00428	0.5606	-0.25035	-0.32673						0.502	0.549	0.502	1.093	0.502	0.744	0.502	0.637		0.504	7.055	0.504	13.833	0.504	9.447	0.504	8.139
	0.5596	-0.00604	-0.00442	0.5596	-0.25092	-0.32744						0.504	0.564	0.504	1.113	0.504	0.735	0.504	0.674		0.506	7.17	0.506	14.057	0.506	9.588	0.506	8.265
	0.5586	-0.00621	-0.00456	0.5586	-0.25149	-0.32786						0.506	0.561	0.506	1.104	0.506	0.684	0.506	0.626		0.508	7.281	0.508	14.275	0.508	9.721	0.508	8.391
	0.5576	-0.00625	-0.00468	0.5576	-0.25177	-0.32829						0.508	0.549	0.508	1.106	0.508	0.698	0.508	0.64		0.51	7.387	0.51	14.49	0.51	9.855	0.51	8.518
	0.5566	-0.00632	-0.00481	0.5566	-0.25219	-0.32885						0.51	0.533	0.51	1.096	0.51	0.661	0.51	0.607		0.512	7.493	0.512	14.71	0.512	10.003	0.512	8.643
	0.5556	-0.00653	-0.00492	0.5556	-0.25233	-0.32914						0.512	0.55	0.512	1.099	0.512	0.751	0.512	0.638		0.514	7.611	0.514	14.931	0.514	10.147	0.514	8.767
	0.5546	-0.00671	-0.00505	0.5546	-0.25276	-0.3297						0.514	0.556	0.514	1.074	0.514	0.658	0.514	0.613		0.516	7.72	0.516	15.153	0.516	10.283	0.516	8.894
	0.5536	-0.00715	-0.00519	0.5536	-0.25347	-0.3297						0.516	0.523	0.516	1.065	0.516	0.69	0.516	0.657		0.518	7.835	0.518	15.376	0.518	10.429	0.518	9.04
	0.5526	-0.00721	-0.0053	0.5526	-0.25403	-0.32999						0.518	0.559	0.518	1.085	0.518	0.696	0.518	0.665		0.52	7.945	0.52	15.597	0.52	10.571	0.52	9.165
	0.5516	-0.00732	-0.00543	0.5516	-0.25446	-0.33041						0.52	0.573	0.52	1.064	0.52	0.727	0.52	0.563		0.522	8.072	0.522	15.831	0.522	10.736	0.522	9.289
	0.5506	-0.00742	-0.00557	0.5506	-0.2546	-0.33083						0.522	0.593	0.522	1.094	0.522	0.735	0.522	0.616		0.524	8.197	0.524	16.049	0.524	10.877	0.524	9.414
	0.5496	-0.00754	-0.0057	0.5496	-0.25474	-0.33126						0.524	0.535	0.524	1.079	0.524	0.713	0.524	0.601		0.526	8.301	0.526	16.283	0.526	11.029	0.526	9.545
	0.5486	-0.00751	-0.00582	0.5486	-0.25502	-0.33182						0.526	0.508	0.526	1.061	0.526	0.683	0.526	0.619		0.528	8.415	0.528	16.507	0.528	11.181	0.528	9.677
	0.5476	-0.00761	-0.00597	0.5476	-0.25516	-0.33182						0.528	0.524	0.528	1.035	0.528	0.683	0.528	0.624		0.53	8.527	0.53	16.73	0.53	11.324	0.53	9.811
	0.5466	-0.00772	-0.0061	0.5466	-0.25573	-0.33239						0.53	0.546	0.53	1.062	0.53	0.612	0.53	0.61		0.532	8.644	0.532	16.964	0.532	11.46	0.532	9.946
	0.5456	-0.00783	-0.00623	0.5456	-0.25629	-0.33267						0.532	0.532	0.532	1.077	0.532	0.707	0.532	0.59		0.534	8.764	0.534	17.207	0.534	11.618	0.534	10.082
	0.5446	-0.00799	-0.00635	0.5446	-0.25644	-0.33281						0.534	0.539	0.534	1.081	0.534	0.693	0.534	0.605		0.536	8.886	0.536	17.445	0.536	11.766	0.536	10.205
	0.5436	-0.00807	-0.0065	0.5436	-0.257	-0.33352						0.536	0.553	0.536	1.096	0.536	0.665	0.536	0.612		0.538	9.006	0.538	17.677	0.538	11.915	0.538	10.351
	0.5426	-0.00833	-0.00664	0.5426	-0.257	-0.33366						0.538	0.534	0.538	1.023	0.538	0.697	0.538	0.619		0.54	9.128	0.54	17.914	0.54	12.068	0.54	10.483
	0.5416	-0.00843	-0.00675	0.5416	-0.25757	-0.3338						0.54	0.549	0.54	1.052	0.54	0.658	0.54	0.604		0.542	9.249	0.542	18.149	0.542	12.221	0.542	10.623
	0.5406	-0.00839	-0.00688	0.5406	-0.25813	-0.33423						0.542	0.546	0.542	1.049	0.542	0.638	0.542	0.609		0.544	9.374	0.544	18.39	0.544	12.367	0.544	10.747
	0.5396	-0.00864	-0.00703	0.5396	-0.25827	-0.33465						0.544	0.531	0.544	1.066	0.544	0.697	0.544	0.576		0.546	9.495	0.546	18.642	0.546	12.532	0.546	10.884
	0.5386	-0.0086	-0.00715	0.5386	-0.2587	-0.33508						0.546	0.562	0.546	1.108	0.546	0.709	0.546	0.598		0.548	9.625	0.548	18.899	0.548	12.689	0.548	11.027
	0.5376	-0.00881	-0.0073	0.5376	-0.25912	-0.3355						0.548	0.556	0.548	1.123	0.548	0.657	0.548	0.601		0.55	9.753	0.55	19.152	0.55	12.849	0.55	11.172
	0.5366	-0.00897	-0.00742	0.5366	-0.25926	-0.33564						0.55	0.561	0.55	1.092	0.55	0.713	0.55	0.647		0.552	9.892	0.552	19.418	0.552	13.016	0.552	11.325
	0.5356	-0.00928	-0.00757	0.5356	-0.25983	-0.33621						0.552	0.607	0.552	1.087	0.552	0.723	0.552	0.63		0.554	10.032	0.554	19.667	0.554	13.176	0.554	11.474
	0.5346	-0.00925	-0.00771	0.5346	-0.26011	-0.33635						0.554	0.53	0.554	1.073	0.554	0.678	0.554	0.637		0.556	10.153	0.556	19.924	0.556	13.342	0.556	11.618
	0.5336	-0.00957	-0.00784	0.5336	-0.26054	-0.33678						0.556	0.54	0.556	1.105	0.556	0.727	0.556	0.6		0.558	10.288	0.558	20.181	0.558	13.519	0.558	11.764
	0.5326	-0.00978	-0.00797	0.5326	-0.26082	-0.3372						0.558	0.58	0.558	1.071	0.558	0.702	0.558	0.603		0.56	10.429	0.56	20.449	0.56	13.692	0.56	11.906
	0.5316	-0.00984	-0.00811	0.5316	-0.2611	-0.33748						0.56	0.563	0.56	1.082	0.56	0.7	0.56	0.608		0.562	10.563	0.562	20.699	0.562	13.866	0.562	12.053
	0.5306	-0.00995	-0.00825	0.5306	-0.26167	-0.33805						0.562	0.551	0.562	1.077	0.562	0.712	0.562	0.59		0.564	10.694	0.564	20.977	0.564	14.043	0.564	12.201
	0.5296	-0.0102	-0.00839	0.5296	-0.26209	-0.33833						0.564	0.553	0.564	1.121	0.564	0.747	0.564	0.636		0.566	10.835	0.566	21.252	0.566	14.222	0.566	12.36
	0.5286	-0.01041	-0.00851	0.5286	-0.26195	-0.33847						0.566	0.565	0.566	1.136	0.566	0.705	0.566	0.642		0.568	10.973	0.568	21.537	0.568	14.39	0.568	12.513
	0.5276	-0.01059	-0.00866	0.5276	-0.26238	-0.33904						0.568	0.546	0.568	1.137	0.568	0.708	0.568	0.587		0.57	11.118	0.57	21.823	0.57	14.569	0.57	12.671
	0.5266	-0.01076	-0.00881	0.5266	-0.26322	-0.33918						0.57	0.558	0.57	1.118	0.57	0.702	0.57	0.644		0.572	11.259	0.572	22.098	0.572	14.743	0.572	12.83
	0.5256	-0.01074	-0.00894	0.5256	-0.26365	-0.3396						0.572	0.594	0.572	1.118	0.572	0.687	0.572	0.622		0.574	11.404	0.574	22.385	0.574	14.914	0.574	12.982
	0.5246	-0.01084	-0.00907	0.5246	-0.26379	-0.33989						0.574	0.572	0.574	1.131	0.574	0.67	0.574	0.614		0.576	11.552	0.576	22.677	0.576	15.09	0.576	13.161
	0.5236	-0.01121	-0.00921	0.5236	-0.26393	-0.34031						0.576	0.591	0.576	1.102	0.576	0.684	0.576	0.683		0.578	11.703	0.578	22.952	0.578	15.274	0.578	13.319
	0.5226	-0.01147	-0.00936	0.5226	-0.26464	-0.34074						0.578	0.573	0.578	1.106	0.578	0.738	0.578	0.613		0.58	11.846	0.58	23.235	0.58	15.447	0.58	13.475
	0.5216	-0.01142	-0.00952	0.5216	-0.26478	-0.34074						0.58	0.586	0.58	1.084	0.58	0.708	0.58	0.643		0.582	12.003	0.582	23.523	0.582	15.648	0.582	13.642
	0.5206	-0.01167	-0.00967	0.5206	-0.26506	-0.34116						0.582	0.542	0.582	1.128	0.582	0.758	0.582	0.587		0.584	12.151	0.584	23.826	0.584	15.844	0.584	13.803
	0.5196	-0.01191	-0.00982	0.5196	-0.26549	-0.34173						0.584	0.592	0.584	1.174	0.584	0.716	0.584	0.666		0.586	12.31	0.586	24.133	0.586	16.034	0.586	13.967
	0.5186	-0.01201	-0.00997	0.5186	-0.26591	-0.34201						0.586	0.599	0.586	1.138	0.586	0.738	0.586	0.548		0.588	12.472	0.588	24.433	0.588	16.224	0.588	14.129
	0.5176	-0.01219	-0.01011	0.5176	-0.26591	-0.34215						0.588	0.586	0.588	1.143	0.588	0.645	0.588	0.626		0.59	12.617	0.59	24.755	0.59	16.397	0.59	14.285
	0.5166	-0.01241	-0.01025	0.5166	-0.26662	-0.34257						0.59	0.569	0.59	1.174	0.59	0.733	0.59	0.631		0.592	12.773	0.592	25.053	0.592	16.594	0.592	14.459
	0.5156	-0.01269	-0.01038	0.5156	-0.26676	-0.34286						0.592	0.569	0.592	1.094	0.592	0.713	0.592	0.624		0.594	12.934	0.594	25.359	0.594	16.779	0.594	14.618
	0.5146	-0.01273	-0.01056	0.5146	-0.26719	-0.34356						0.594	0.631	0.594	1.144	0.594	0.646	0.594	0.586		0.596	13.097	0.596	25.667	0.596	16.965	0.596	14.805
	0.5136	-0.01297	-0.01071	0.5136	-0.26775	-0.34413						0.596	0.567	0.596	1.127	0.596	0.721	0.596	0.677		0.598	13.252	0.598	25.981	0.598	17.169	0.598	14.97
	0.5126	-0.01297	-0.01084	0.5126	-0.26818	-0.34413						0.598	0.567	0.598	1.14	0.598	0.715	0.598	0.624		0.6	13.407	0.6	26.301	0.6	17.365	0.6	15.144
	0.5116	-0.01316	-0.011	0.5116	-0.26874	-0.34484						0.6	0.53	0.6	1.181	0.6	0.712	0.6	0.618		0.602	13.552	0.602	26.624	0.602	17.556	0.602	15.324
	0.5106	-0.0133	-0.01116	0.5106	-0.26874	-0.3447						0.602	0.537	0.602	1.12	0.602	0.701	0.602	0.651		0.604	13.711	0.604	26.942	0.604	17.758	0.604	15.505
	0.5096	-0.0135	-0.0113	0.5096	-0.26874	-0.34498						0.604	0.574	0.604	1.125	0.604	0.749	0.604	0.642		0.606	13.869	0.606	27.268	0.606	17.962	0.606	15.686
	0.5086	-0.01357	-0.01146	0.5086	-0.26931	-0.34554						0.606	0.544	0.606	1.186	0.606	0.684	0.606	0.61		0.608	14.019	0.608	27.6	0.608	18.168	0.608	15.859
	0.5076	-0.01383	-0.01162	0.5076	-0.27001	-0.34625						0.608	0.523	0.608	1.149	0.608	0.718	0.608	0.624		0.61	14.187	0.61	27.927	0.61	18.378	0.61	16.03
	0.5066	-0.014	-0.01177	0.5066	-0.27058	-0.34653						0.61	0.592	0.61	1.151	0.61	0.739	0.61	0.583		0.612	14.343	0.612	28.261	0.612	18.589	0.612	16.204
	0.5056	-0.01414	-0.01193	0.5056	-0.27086	-0.3471						0.612	0.549	0.612	1.164	0.612	0.744	0.612	0.603		0.614	14.498	0.614	28.597	0.614	18.794	0.614	16.386
	0.5046	-0.01429	-0.01206	0.5046	-0.27086	-0.3471						0.614	0.526	0.614	1.146	0.614	0.69	0.614	0.635		0.616	14.663	0.616	28.941	0.616	18.999	0.616	16.574
	0.5036	-0.01457	-0.01222	0.5036	-0.27129	-0.34795						0.616	0.591	0.616	1.176	0.616	0.681	0.616	0.658		0.618	14.831	0.618	29.268	0.618	19.202	0.618	16.763
	0.5026	-0.01471	-0.0124	0.5026	-0.27171	-0.34809						0.618	0.528	0.618	1.106	0.618	0.668	0.618	0.636		0.62	15.002	0.62	29.611	0.62	19.393	0.62	16.958
	0.5016	-0.01485	-0.01256	0.5016	-0.27185	-0.34837						0.62	0.6	0.62	1.145	0.62	0.697	0.62	0.653		0.622	15.17	0.622	29.942	0.622	19.604	0.622	17.139
	0.5006	-0.01513	-0.01272	0.5006	-0.27242	-0.3488						0.622	0.563	0.622	1.119	0.622	0.712	0.622	0.631		0.624	15.342	0.624	30.271	0.624	19.82	0.624	17.327
	0.4996	-0.01528	-0.01286	0.4996	-0.27242	-0.34894						0.624	0.603	0.624	1.117	0.624	0.655	0.624	0.597		0.626	15.521	0.626	30.623	0.626	20.019	0.626	17.512
	0.4986	-0.01556	-0.01302	0.4986	-0.27313	-0.34922						0.626	0.589	0.626	1.139	0.626	0.708	0.626	0.632		0.628	15.702	0.628	30.961	0.628	20.231	0.628	17.697
	0.4976	-0.01584	-0.01318	0.4976	-0.27355	-0.34965						0.628	0.553	0.628	1.147	0.628	0.698	0.628	0.631		0.63	15.867	0.63	31.304	0.63	20.441	0.63	17.897
	0.4966	-0.01598	-0.01334	0.4966	-0.27369	-0.34979						0.63	0.553	0.63	1.105	0.63	0.71	0.63	0.644		0.632	16.048	0.632	31.651	0.632	20.671	0.632	18.099
	0.4956	-0.01598	-0.0135	0.4956	-0.27426	-0.35021						0.632	0.572	0.632	1.118	0.632	0.715	0.632	0.639		0.634	16.215	0.634	31.997	0.634	20.878	0.634	18.294
	0.4946	-0.01627	-0.01367	0.4946	-0.27454	-0.35078						0.634	0.574	0.634	1.132	0.634	0.654	0.634	0.631		0.636	16.394	0.636	32.342	0.636	21.083	0.636	18.48
	0.4936	-0.01641	-0.01383	0.4936	-0.27496	-0.35106						0.636	0.575	0.636	1.093	0.636	0.671	0.636	0.601		0.638	16.57	0.638	32.686	0.638	21.297	0.638	18.676
	0.4926	-0.01669	-0.01399	0.4926	-0.27539	-0.35177						0.638	0.574	0.638	1.102	0.638	0.704	0.638	0.633		0.64	16.748	0.64	33.044	0.64	21.528	0.64	18.879
	0.4916	-0.01683	-0.01414	0.4916	-0.27539	-0.35205						0.64	0.524	0.64	1.153	0.64	0.694	0.64	0.615		0.642	16.915	0.642	33.405	0.642	21.742	0.642	19.063
	0.4906	-0.01697	-0.01429	0.4906	-0.27595	-0.35248						0.642	0.548	0.642	1.091	0.642	0.688	0.642	0.612		0.644	17.091	0.644	33.744	0.644	21.955	0.644	19.27
	0.4896	-0.01711	-0.01443	0.4896	-0.27638	-0.3529						0.644	0.549	0.644	1.091	0.644	0.698	0.644	0.656		0.646	17.271	0.646	34.094	0.646	22.179	0.646	19.484
	0.4886	-0.01726	-0.01471	0.4886	-0.27694	-0.35347						0.646	0.561	0.646	1.102	0.646	0.623	0.646	0.643		0.648	17.445	0.648	34.451	0.648	22.395	0.648	19.672
	0.4876	-0.01754	-0.01485	0.4876	-0.27737	-0.35375						0.648	0.545	0.648	1.097	0.648	0.715	0.648	0.58		0.65	17.62	0.65	34.809	0.65	22.627	0.65	19.869
	0.4866	-0.01754	-0.01499	0.4866	-0.27779	-0.35403						0.65	0.538	0.65	1.11	0.65	0.678	0.65	0.608		0.652	17.805	0.652	35.17	0.652	22.835	0.652	20.074
	0.4856	-0.01768	-0.01513	0.4856	-0.27822	-0.35446						0.652	0.549	0.652	1.105	0.652	0.677	0.652	0.626		0.654	17.991	0.654	35.542	0.654	23.056	0.654	20.27
	0.4846	-0.01796	-0.01528	0.4846	-0.27864	-0.35488						0.654	0.584	0.654	1.129	0.654	0.645	0.654	0.588		0.656	18.184	0.656	35.909	0.656	23.271	0.656	20.464
	0.4836	-0.01825	-0.01542	0.4836	-0.27907	-0.3553						0.656	0.56	0.656	1.103	0.656	0.683	0.656	0.6		0.658	18.369	0.658	36.29	0.658	23.506	0.658	20.675
	0.4826	-0.01839	-0.0157	0.4826	-0.27963	-0.35587						0.658	0.617	0.658	1.102	0.658	0.697	0.658	0.632		0.66	18.577	0.66	36.647	0.66	23.744	0.66	20.876
	0.4816	-0.01867	-0.01584	0.4816	-0.28006	-0.35658						0.66	0.558	0.66	1.109	0.66	0.748	0.66	0.633		0.662	18.774	0.662	37.015	0.662	23.98	0.662	21.111
	0.4806	-0.01895	-0.01598	0.4806	-0.2802	-0.35672						0.662	0.59	0.662	1.084	0.662	0.635	0.662	0.704		0.664	18.968	0.664	37.398	0.664	24.192	0.664	21.333
	0.4796	-0.01924	-0.01612	0.4796	-0.28105	-0.35728						0.664	0.575	0.664	1.117	0.664	0.623	0.664	0.628		0.666	19.16	0.666	37.768	0.666	24.418	0.666	21.548
	0.4786	-0.01924	-0.01627	0.4786	-0.28161	-0.35757						0.666	0.569	0.666	1.089	0.666	0.695	0.666	0.622		0.668	19.354	0.668	38.138	0.668	24.654	0.668	21.764
	0.4776	-0.01938	-0.01655	0.4776	-0.28175	-0.35813						0.668	0.563	0.668	1.045	0.668	0.656	0.668	0.627		0.67	19.545	0.67	38.5	0.67	24.872	0.67	21.975
	0.4766	-0.01952	-0.01669	0.4766	-0.28246	-0.35884						0.67	0.567	0.67	1.06	0.67	0.621	0.67	0.606		0.672	19.744	0.672	38.879	0.672	25.099	0.672	22.187
	0.4756	-0.02008	-0.01683	0.4756	-0.28289	-0.35898						0.672	0.537	0.672	1.07	0.672	0.692	0.672	0.636		0.674	19.933	0.674	39.256	0.674	25.352	0.674	22.412
	0.4746	-0.02008	-0.01697	0.4746	-0.28373	-0.35955						0.674	0.54	0.674	1.091	0.674	0.686	0.674	0.663		0.676	20.124	0.676	39.645	0.676	25.582	0.676	22.646
	0.4736	-0.02037	-0.01726	0.4736	-0.28416	-0.35997						0.676	0.602	0.676	1.114	0.676	0.68	0.676	0.587		0.678	20.339	0.678	40.034	0.678	25.803	0.678	22.846
	0.4726	-0.02051	-0.0174	0.4726	-0.28402	-0.36025						0.678	0.563	0.678	1.109	0.678	0.623	0.678	0.608		0.68	20.534	0.68	40.418	0.68	26.043	0.68	23.079
	0.4716	-0.02079	-0.01754	0.4716	-0.28458	-0.36096						0.68	0.561	0.68	1.066	0.68	0.64	0.68	0.663		0.682	20.746	0.682	40.799	0.682	26.283	0.682	23.307
	0.4706	-0.02093	-0.01768	0.4706	-0.28487	-0.36139						0.682	0.57	0.682	1.089	0.682	0.716	0.682	0.613		0.684	20.944	0.684	41.194	0.684	26.52	0.684	23.544
	0.4696	-0.02093	-0.01796	0.4696	-0.28557	-0.36195						0.684	0.575	0.684	1.104	0.684	0.657	0.684	0.672		0.686	21.149	0.686	41.591	0.686	26.765	0.686	23.77
	0.4686	-0.02122	-0.0181	0.4686	-0.286	-0.36266						0.686	0.565	0.686	1.066	0.686	0.68	0.686	0.639		0.688	21.354	0.688	41.982	0.688	27.012	0.688	24.016
	0.4676	-0.02136	-0.01825	0.4676	-0.28614	-0.36294						0.688	0.554	0.688	1.083	0.688	0.646	0.688	0.671		0.69	21.564	0.69	42.389	0.69	27.254	0.69	24.253
	0.4666	-0.02164	-0.01839	0.4666	-0.28656	-0.36322						0.69	0.569	0.69	1.111	0.69	0.681	0.69	0.627		0.692	21.763	0.692	42.794	0.692	27.506	0.692	24.479
	0.4656	-0.02221	-0.01867	0.4656	-0.28727	-0.36351						0.692	0.541	0.692	1.096	0.692	0.695	0.692	0.642		0.694	21.974	0.694	43.21	0.694	27.765	0.694	24.735
	0.4646	-0.02263	-0.01881	0.4646	-0.28741	-0.36393						0.694	0.564	0.694	1.118	0.694	0.663	0.694	0.679		0.696	22.188	0.696	43.61	0.696	28.005	0.696	24.971
	0.4636	-0.02277	-0.01895	0.4636	-0.28812	-0.36464						0.696	0.58	0.696	1.061	0.696	0.66	0.696	0.613		0.698	22.403	0.698	44.012	0.698	28.254	0.698	25.209
	0.4626	-0.02277	-0.01909	0.4626	-0.28854	-0.36521						0.698	0.59	0.698	1.082	0.698	0.681	0.698	0.654		0.7	22.625	0.7	44.431	0.7	28.518	0.7	25.465
	0.4616	-0.02291	-0.01924	0.4616	-0.28911	-0.36549						0.7	0.59	0.7	1.105	0.7	0.724	0.7	0.66		0.702	22.848	0.702	44.848	0.702	28.779	0.702	25.709
	0.4606	-0.02291	-0.01938	0.4606	-0.28967	-0.36648						0.702	0.564	0.702	1.105	0.702	0.668	0.702	0.687		0.704	23.069	0.704	45.262	0.704	29.048	0.704	25.984
	0.4596	-0.02306	-0.01966	0.4596	-0.28982	-0.36662						0.704	0.595	0.704	1.051	0.704	0.688	0.704	0.68		0.706	23.29	0.706	45.679	0.706	29.32	0.706	26.238
	0.4586	-0.02334	-0.0198	0.4586	-0.29038	-0.36704						0.706	0.606	0.706	1.131	0.706	0.685	0.706	0.685		0.708	23.525	0.708	46.099	0.708	29.564	0.708	26.499
	0.4576	-0.02376	-0.02008	0.4576	-0.29165	-0.36775						0.708	0.57	0.708	1.076	0.708	0.696	0.708	0.669		0.71	23.757	0.71	46.518	0.71	29.85	0.71	26.753
	0.4566	-0.0239	-0.02023	0.4566	-0.29222	-0.36803						0.71	0.582	0.71	1.079	0.71	0.689	0.71	0.624		0.712	23.977	0.712	46.941	0.712	30.11	0.712	26.988
	0.4556	-0.02405	-0.02037	0.4556	-0.2925	-0.36874						0.712	0.586	0.712	1.053	0.712	0.677	0.712	0.636		0.714	24.203	0.714	47.362	0.714	30.387	0.714	27.238
	0.4546	-0.02433	-0.02051	0.4546	-0.2925	-0.36917						0.714	0.576	0.714	1.122	0.714	0.719	0.714	0.602		0.716	24.439	0.716	47.798	0.716	30.661	0.716	27.489
	0.4536	-0.02461	-0.02065	0.4536	-0.29279	-0.36931						0.716	0.597	0.716	1.08	0.716	0.678	0.716	0.708		0.718	24.672	0.718	48.229	0.718	30.929	0.718	27.773
	0.4526	-0.02461	-0.02093	0.4526	-0.29307	-0.36987						0.718	0.605	0.718	1.085	0.718	0.677	0.718	0.69		0.72	24.913	0.72	48.668	0.72	31.206	0.72	28.042
	0.4516	-0.02489	-0.02107	0.4516	-0.29335	-0.37044						0.72	0.607	0.72	1.112	0.72	0.695	0.72	0.699		0.722	25.155	0.722	49.105	0.722	31.49	0.722	28.322
	0.4506	-0.02518	-0.02122	0.4506	-0.29434	-0.37115						0.722	0.567	0.722	1.089	0.722	0.693	0.722	0.638		0.724	25.388	0.724	49.544	0.724	31.765	0.724	28.576
	0.4496	-0.0256	-0.0215	0.4496	-0.29491	-0.37171						0.724	0.604	0.724	1.081	0.724	0.696	0.724	0.652		0.726	25.631	0.726	49.978	0.726	32.052	0.726	28.849
	0.4486	-0.02546	-0.02164	0.4486	-0.29505	-0.37185						0.726	0.576	0.726	1.073	0.726	0.698	0.726	0.672		0.728	25.862	0.728	50.414	0.728	32.326	0.728	29.129
	0.4476	-0.02546	-0.02178	0.4476	-0.29547	-0.37242						0.728	0.586	0.728	1.073	0.728	0.669	0.728	0.656		0.73	26.096	0.73	50.86	0.73	32.597	0.73	29.398
	0.4466	-0.02588	-0.02192	0.4466	-0.29576	-0.37284						0.73	0.564	0.73	1.102	0.73	0.683	0.73	0.669		0.732	26.35	0.732	51.323	0.732	32.876	0.732	29.658
	0.4456	-0.02603	-0.02221	0.4456	-0.29604	-0.37327						0.732	0.623	0.732	1.094	0.732	0.647	0.732	0.671		0.734	26.598	0.734	51.777	0.734	33.155	0.734	29.946
	0.4446	-0.02617	-0.02235	0.4446	-0.29675	-0.37369						0.734	0.609	0.734	1.09	0.734	0.686	0.734	0.681		0.736	26.854	0.736	52.224	0.736	33.438	0.736	30.228
	0.4436	-0.02631	-0.02249	0.4436	-0.29703	-0.37397						0.736	0.6	0.736	1.088	0.736	0.687	0.736	0.665		0.738	27.106	0.738	52.678	0.738	33.747	0.738	30.507
	0.4426	-0.02673	-0.02263	0.4426	-0.2976	-0.37482						0.738	0.609	0.738	1.086	0.738	0.718	0.738	0.695		0.74	27.362	0.74	53.145	0.74	34.04	0.74	30.8
	0.4416	-0.02687	-0.02291	0.4416	-0.29816	-0.37567						0.74	0.596	0.74	1.093	0.74	0.713	0.74	0.696		0.742	27.623	0.742	53.595	0.742	34.341	0.742	31.094
	0.4406	-0.02702	-0.02306	0.4406	-0.29802	-0.37595						0.742	0.631	0.742	1.051	0.742	0.708	0.742	0.658		0.744	27.896	0.744	54.067	0.744	34.633	0.744	31.392
	0.4396	-0.02716	-0.0232	0.4396	-0.29873	-0.37624						0.744	0.635	0.744	1.127	0.744	0.696	0.744	0.7		0.746	28.153	0.746	54.526	0.746	34.936	0.746	31.684
	0.4386	-0.02744	-0.02334	0.4386	-0.29915	-0.37666						0.746	0.598	0.746	1.075	0.746	0.722	0.746	0.693		0.748	28.412	0.748	55.001	0.748	35.265	0.748	31.979
	0.4376	-0.02758	-0.02362	0.4376	-0.29958	-0.37737						0.748	0.606	0.748	1.092	0.748	0.745	0.748	0.664		0.75	28.676	0.75	55.48	0.75	35.573	0.75	32.282
	0.4366	-0.02786	-0.02376	0.4366	-0.30014	-0.37779						0.75	0.602	0.75	1.101	0.75	0.708	0.75	0.703		0.752	28.959	0.752	55.958	0.752	35.88	0.752	32.575
	0.4356	-0.02801	-0.0239	0.4356	-0.30057	-0.37793						0.752	0.645	0.752	1.099	0.752	0.698	0.752	0.69		0.754	29.225	0.754	56.429	0.754	36.182	0.754	32.864
	0.4346	-0.02829	-0.02405	0.4346	-0.30099	-0.37808						0.754	0.59	0.754	1.074	0.754	0.694	0.754	0.619		0.756	29.487	0.756	56.909	0.756	36.494	0.756	33.146
	0.4336	-0.029	-0.02433	0.4336	-0.30127	-0.3785						0.756	0.604	0.756	1.08	0.756	0.718	0.756	0.673		0.758	29.759	0.758	57.384	0.758	36.803	0.758	33.442
	0.4326	-0.029	-0.02447	0.4326	-0.30141	-0.37907						0.758	0.626	0.758	1.084	0.758	0.681	0.758	0.67		0.76	30.031	0.76	57.857	0.76	37.113	0.76	33.743
	0.4316	-0.02942	-0.02461	0.4316	-0.30226	-0.37963						0.76	0.616	0.76	1.067	0.76	0.704	0.76	0.693		0.762	30.3	0.762	58.34	0.762	37.42	0.762	34.062
	0.4306	-0.02928	-0.02489	0.4306	-0.30255	-0.3802						0.762	0.603	0.762	1.077	0.762	0.677	0.762	0.708		0.764	30.568	0.764	58.823	0.764	37.727	0.764	34.367
	0.4296	-0.02956	-0.02504	0.4296	-0.30269	-0.38034						0.764	0.592	0.764	1.099	0.764	0.718	0.764	0.698		0.766	30.846	0.766	59.326	0.766	38.058	0.766	34.703
	0.4286	-0.02956	-0.02518	0.4286	-0.30354	-0.38076						0.766	0.605	0.766	1.082	0.766	0.713	0.766	0.741		0.768	31.125	0.768	59.81	0.768	38.383	0.768	35.022
	0.4276	-0.02984	-0.02546	0.4276	-0.30382	-0.38076						0.768	0.642	0.768	1.071	0.768	0.728	0.768	0.685		0.77	31.418	0.77	60.301	0.77	38.712	0.77	35.339
	0.4266	-0.03041	-0.0256	0.4266	-0.3041	-0.38119						0.77	0.622	0.77	1.095	0.77	0.716	0.77	0.705		0.772	31.684	0.772	60.807	0.772	39.042	0.772	35.664
	0.4256	-0.03098	-0.02574	0.4256	-0.30481	-0.38175						0.772	0.591	0.772	1.103	0.772	0.723	0.772	0.711		0.774	31.98	0.774	61.32	0.774	39.368	0.774	35.994
	0.4246	-0.03098	-0.02588	0.4246	-0.30495	-0.3819						0.774	0.65	0.774	1.074	0.774	0.692	0.774	0.693		0.776	32.28	0.776	61.817	0.776	39.69	0.776	36.318
	0.4236	-0.03098	-0.02603	0.4236	-0.30537	-0.38246						0.776	0.628	0.776	1.082	0.776	0.702	0.776	0.683		0.778	32.564	0.778	62.33	0.778	40.011	0.778	36.646
	0.4226	-0.03098	-0.02617	0.4226	-0.3058	-0.38289						0.778	0.618	0.778	1.09	0.778	0.668	0.778	0.746		0.78	32.857	0.78	62.829	0.78	40.339	0.78	36.984
	0.4216	-0.03112	-0.02645	0.4216	-0.3058	-0.38331						0.78	0.617	0.78	1.073	0.78	0.721	0.78	0.684		0.782	33.149	0.782	63.329	0.782	40.668	0.782	37.301
	0.4206	-0.03126	-0.02659	0.4206	-0.30622	-0.38402						0.782	0.625	0.782	1.076	0.782	0.716	0.782	0.685		0.784	33.445	0.784	63.854	0.784	41.019	0.784	37.638
	0.4196	-0.03154	-0.02673	0.4196	-0.30608	-0.38416						0.784	0.63	0.784	1.117	0.784	0.706	0.784	0.701		0.786	33.749	0.786	64.384	0.786	41.341	0.786	37.957
	0.4186	-0.03211	-0.02687	0.4186	-0.30651	-0.38458						0.786	0.64	0.786	1.094	0.786	0.688	0.786	0.675		0.788	34.049	0.788	64.896	0.788	41.687	0.788	38.28
	0.4176	-0.03225	-0.02716	0.4176	-0.30721	-0.38487						0.788	0.607	0.788	1.072	0.788	0.703	0.788	0.693		0.79	34.344	0.79	65.424	0.79	42.008	0.79	38.612
	0.4166	-0.03239	-0.0273	0.4166	-0.30736	-0.38458						0.79	0.646	0.79	1.107	0.79	0.703	0.79	0.679		0.792	34.654	0.792	65.945	0.792	42.366	0.792	38.952
	0.4156	-0.03253	-0.02744	0.4156	-0.30764	-0.38515						0.792	0.636	0.792	1.074	0.792	0.715	0.792	0.715		0.794	34.973	0.794	66.473	0.794	42.703	0.794	39.294
	0.4146	-0.03267	-0.02758	0.4146	-0.30778	-0.38501						0.794	0.683	0.794	1.067	0.794	0.69	0.794	0.696		0.796	35.294	0.796	66.99	0.796	43.037	0.796	39.629
	0.4136	-0.03296	-0.02786	0.4136	-0.30792	-0.38543						0.796	0.634	0.796	1.081	0.796	0.693	0.796	0.669		0.798	35.599	0.798	67.515	0.798	43.391	0.798	39.973
	0.4126	-0.03296	-0.02801	0.4126	-0.30835	-0.386						0.798	0.609	0.798	1.061	0.798	0.696	0.798	0.73		0.8	35.905	0.8	68.049	0.8	43.72	0.8	40.321
	0.4116	-0.03296	-0.02815	0.4116	-0.3082	-0.38628						0.8	0.636	0.8	1.082	0.8	0.704	0.8	0.688		0.802	36.221	0.802	68.58	0.802	44.073	0.802	40.657
	0.4106	-0.03324	-0.02829	0.4106	-0.30863	-0.38656						0.802	0.622	0.802	1.071	0.802	0.689	0.802	0.718		0.804	36.541	0.804	69.115	0.804	44.421	0.804	41.015
	0.4096	-0.03338	-0.02857	0.4096	-0.30877	-0.38685						0.804	0.657	0.804	1.081	0.804	0.715	0.804	0.692		0.806	36.866	0.806	69.65	0.806	44.786	0.806	41.372
	0.4086	-0.03338	-0.02871	0.4086	-0.30891	-0.3867						0.806	0.629	0.806	1.058	0.806	0.722	0.806	0.714		0.808	37.184	0.808	70.189	0.808	45.141	0.808	41.724
	0.4076	-0.0338	-0.02885	0.4076	-0.30905	-0.38713						0.808	0.647	0.808	1.086	0.808	0.732	0.808	0.714		0.81	37.513	0.81	70.744	0.81	45.489	0.81	42.079
	0.4066	-0.03409	-0.029	0.4066	-0.30934	-0.38784						0.81	0.649	0.81	1.083	0.81	0.675	0.81	0.673		0.812	37.834	0.812	71.295	0.812	45.851	0.812	42.425
	0.4056	-0.03437	-0.02928	0.4056	-0.30976	-0.38826						0.812	0.649	0.812	1.087	0.812	0.721	0.812	0.686		0.814	38.175	0.814	71.84	0.814	46.218	0.814	42.772
	0.4046	-0.03465	-0.02942	0.4046	-0.31018	-0.38897						0.814	0.629	0.814	1.099	0.814	0.725	0.814	0.695		0.816	38.492	0.816	72.415	0.816	46.576	0.816	43.133
	0.4036	-0.03494	-0.02956	0.4036	-0.31004	-0.38883						0.816	0.651	0.816	1.105	0.816	0.695	0.816	0.686		0.818	38.816	0.818	72.977	0.818	46.95	0.818	43.485
	0.4026	-0.03508	-0.0297	0.4026	-0.31033	-0.38897						0.818	0.633	0.818	1.079	0.818	0.681	0.818	0.704		0.82	39.151	0.82	73.529	0.82	47.318	0.82	43.85
	0.4016	-0.03522	-0.02999	0.4016	-0.31033	-0.38868						0.82	0.622	0.82	1.049	0.82	0.745	0.82	0.671		0.822	39.48	0.822	74.088	0.822	47.672	0.822	44.213
	0.4006	-0.03536	-0.03013	0.4006	-0.31033	-0.38854						0.822	0.626	0.822	1.087	0.822	0.68	0.822	0.705		0.824	39.819	0.824	74.654	0.824	48.043	0.824	44.57
	0.3996	-0.03536	-0.03027	0.3996	-0.31061	-0.38897						0.824	0.665	0.824	1.084	0.824	0.698	0.824	0.697		0.826	40.17	0.826	75.209	0.826	48.407	0.826	44.946
	0.3986	-0.0355	-0.03041	0.3986	-0.31089	-0.38939						0.826	0.672	0.826	1.048	0.826	0.697	0.826	0.695		0.828	40.516	0.828	75.782	0.828	48.777	0.828	45.308
	0.3976	-0.03593	-0.03055	0.3976	-0.31089	-0.38953						0.828	0.663	0.828	1.101	0.828	0.707	0.828	0.703		0.83	40.863	0.83	76.359	0.83	49.157	0.83	45.662
	0.3966	-0.03607	-0.03083	0.3966	-0.31132	-0.38939						0.83	0.639	0.83	1.067	0.83	0.71	0.83	0.677		0.832	41.202	0.832	76.932	0.832	49.527	0.832	46.036
	0.3956	-0.03607	-0.03098	0.3956	-0.31117	-0.38911						0.832	0.632	0.832	1.117	0.832	0.684	0.832	0.7		0.834	41.542	0.834	77.513	0.834	49.9	0.834	46.411
	0.3946	-0.03635	-0.03112	0.3946	-0.31146	-0.38925						0.834	0.653	0.834	1.066	0.834	0.73	0.834	0.699		0.836	41.909	0.836	78.103	0.836	50.288	0.836	46.789
	0.3936	-0.03649	-0.03126	0.3936	-0.31174	-0.38939						0.836	0.652	0.836	1.099	0.836	0.698	0.836	0.7		0.838	42.252	0.838	78.692	0.838	50.672	0.838	47.17
	0.3926	-0.0372	-0.03154	0.3926	-0.31188	-0.38953						0.838	0.677	0.838	1.092	0.838	0.763	0.838	0.711		0.84	42.616	0.84	79.286	0.84	51.078	0.84	47.549
	0.3916	-0.0372	-0.03168	0.3916	-0.31231	-0.38967						0.84	0.635	0.84	1.095	0.84	0.678	0.84	0.697		0.842	42.966	0.842	79.893	0.842	51.464	0.842	47.948
	0.3906	-0.03734	-0.03182	0.3906	-0.31202	-0.38982						0.842	0.661	0.842	1.096	0.842	0.76	0.842	0.732		0.844	43.318	0.844	80.497	0.844	51.879	0.844	48.348
	0.3896	-0.03748	-0.03197	0.3896	-0.31202	-0.38982						0.844	0.655	0.844	1.102	0.844	0.706	0.844	0.766		0.846	43.688	0.846	81.093	0.846	52.26	0.846	48.77
	0.3886	-0.03762	-0.03211	0.3886	-0.31216	-0.3901						0.846	0.635	0.846	1.084	0.846	0.716	0.846	0.73		0.848	44.033	0.848	81.69	0.848	52.66	0.848	49.156
	0.3876	-0.03777	-0.03239	0.3876	-0.31202	-0.38996						0.848	0.653	0.848	1.065	0.848	0.703	0.848	0.708		0.85	44.4	0.85	82.292	0.85	53.058	0.85	49.579
	0.3866	-0.03791	-0.03253	0.3866	-0.31216	-0.38996						0.85	0.655	0.85	1.08	0.85	0.749	0.85	0.762		0.852	44.768	0.852	82.89	0.852	53.469	0.852	49.997
	0.3856	-0.03805	-0.03267	0.3856	-0.31259	-0.38996						0.852	0.677	0.852	1.081	0.852	0.723	0.852	0.705		0.854	45.149	0.854	83.509	0.854	53.881	0.854	50.385
	0.3846	-0.03819	-0.03281	0.3846	-0.31259	-0.3901						0.854	0.639	0.854	1.119	0.854	0.702	0.854	0.718		0.856	45.51	0.856	84.136	0.856	54.271	0.856	50.78
	0.3836	-0.03847	-0.03296	0.3836	-0.31273	-0.3901						0.856	0.67	0.856	1.082	0.856	0.717	0.856	0.707		0.858	45.877	0.858	84.743	0.858	54.668	0.858	51.193
	0.3826	-0.03861	-0.03324	0.3826	-0.31259	-0.3901						0.858	0.638	0.858	1.077	0.858	0.727	0.858	0.727		0.86	46.232	0.86	85.356	0.86	55.086	0.86	51.6
	0.3816	-0.03876	-0.03338	0.3816	-0.31259	-0.38996						0.86	0.622	0.86	1.08	0.86	0.705	0.86	0.694		0.862	46.61	0.862	85.984	0.862	55.493	0.862	52.003
	0.3806	-0.03904	-0.03352	0.3806	-0.31287	-0.3901						0.862	0.637	0.862	1.098	0.862	0.699	0.862	0.706		0.864	46.985	0.864	86.607	0.864	55.9	0.864	52.398
	0.3796	-0.03918	-0.03366	0.3796	-0.31344	-0.3901						0.864	0.671	0.864	1.075	0.864	0.72	0.864	0.722		0.866	47.372	0.866	87.238	0.866	56.311	0.866	52.823
	0.3786	-0.03932	-0.03395	0.3786	-0.31372	-0.39052						0.866	0.648	0.866	1.104	0.866	0.68	0.866	0.7		0.868	47.751	0.868	87.874	0.868	56.713	0.868	53.242
	0.3776	-0.0396	-0.03409	0.3776	-0.31358	-0.39038						0.868	0.673	0.868	1.09	0.868	0.727	0.868	0.752		0.87	48.128	0.87	88.512	0.87	57.126	0.87	53.675
	0.3766	-0.0396	-0.03423	0.3766	-0.3133	-0.3901						0.87	0.639	0.87	1.105	0.87	0.713	0.87	0.729		0.872	48.514	0.872	89.156	0.872	57.534	0.872	54.089
	0.3756	-0.03975	-0.03437	0.3756	-0.31344	-0.39038						0.872	0.689	0.872	1.091	0.872	0.699	0.872	0.689		0.874	48.914	0.874	89.803	0.874	57.962	0.874	54.518
	0.3746	-0.04017	-0.03451	0.3746	-0.31358	-0.39038						0.874	0.646	0.874	1.107	0.874	0.714	0.874	0.746		0.876	49.282	0.876	90.464	0.876	58.39	0.876	54.952
	0.3736	-0.04045	-0.03465	0.3736	-0.31372	-0.39052						0.876	0.632	0.876	1.1	0.876	0.735	0.876	0.742		0.878	49.676	0.878	91.121	0.878	58.84	0.878	55.386
	0.3726	-0.04059	-0.03494	0.3726	-0.31386	-0.39052						0.878	0.657	0.878	1.121	0.878	0.752	0.878	0.743		0.88	50.076	0.88	91.774	0.88	59.27	0.88	55.821
	0.3716	-0.04088	-0.03508	0.3716	-0.31386	-0.39024						0.88	0.678	0.88	1.079	0.88	0.726	0.88	0.701		0.882	50.472	0.882	92.413	0.882	59.714	0.882	56.262
	0.3706	-0.04088	-0.03522	0.3706	-0.314	-0.39038						0.882	0.666	0.882	1.086	0.882	0.731	0.882	0.738		0.884	50.861	0.884	93.073	0.884	60.136	0.884	56.713
	0.3696	-0.04074	-0.03536	0.3696	-0.31372	-0.39038						0.884	0.661	0.884	1.064	0.884	0.681	0.884	0.765		0.886	51.294	0.886	93.724	0.886	60.551	0.886	57.163
	0.3686	-0.04088	-0.0355	0.3686	-0.31358	-0.3901						0.886	0.7	0.886	1.107	0.886	0.703	0.886	0.714		0.888	51.71	0.888	94.392	0.888	60.989	0.888	57.609
	0.3676	-0.04102	-0.03579	0.3676	-0.31386	-0.39024						0.888	0.701	0.888	1.095	0.888	0.735	0.888	0.763		0.89	52.114	0.89	95.064	0.89	61.428	0.89	58.067
	0.3666	-0.04116	-0.03593	0.3666	-0.31358	-0.39024						0.89	0.648	0.89	1.101	0.89	0.717	0.89	0.735		0.892	52.527	0.892	95.739	0.892	61.877	0.892	58.503
	0.3656	-0.04144	-0.03607	0.3656	-0.31344	-0.3901						0.892	0.668	0.892	1.104	0.892	0.714	0.892	0.728		0.894	52.929	0.894	96.415	0.894	62.32	0.894	58.964
	0.3646	-0.04173	-0.03621	0.3646	-0.3133	-0.39038						0.894	0.653	0.894	1.089	0.894	0.698	0.894	0.74		0.896	53.339	0.896	97.091	0.896	62.739	0.896	59.407
	0.3636	-0.04201	-0.03635	0.3636	-0.3133	-0.39024						0.896	0.693	0.896	1.114	0.896	0.695	0.896	0.728		0.898	53.774	0.898	97.79	0.898	63.171	0.898	59.866
	0.3626	-0.04201	-0.03649	0.3626	-0.31344	-0.39052						0.898	0.681	0.898	1.104	0.898	0.692	0.898	0.735		0.9	54.206	0.9	98.473	0.9	63.63	0.9	60.326
	0.3616	-0.04215	-0.03678	0.3616	-0.31344	-0.39024						0.9	0.69	0.9	1.087	0.9	0.754	0.9	0.76		0.902	54.613	0.902	99.144	0.902	64.065	0.902	60.818
	0.3606	-0.04215	-0.03692	0.3606	-0.3133	-0.39052						0.902	0.641	0.902	1.066	0.902	0.66	0.902	0.764		0.904	55.034	0.904	99.824	0.904	64.511	0.904	61.276
	0.3596	-0.04243	-0.03706	0.3596	-0.31358	-0.39066						0.904	0.671	0.904	1.102	0.904	0.748	0.904	0.722		0.906	55.463	0.906	100.52	0.906	64.976	0.906	61.754
	0.3586	-0.04257	-0.0372	0.3586	-0.31344	-0.39024						0.906	0.674	0.906	1.116	0.906	0.72	0.906	0.724		0.908	55.89	0.908	101.236	0.908	65.429	0.908	62.197
	0.3576	-0.04272	-0.03748	0.3576	-0.31315	-0.38996						0.908	0.692	0.908	1.089	0.908	0.733	0.908	0.737		0.91	56.316	0.91	101.929	0.91	65.914	0.91	62.681
	0.3566	-0.04286	-0.03762	0.3566	-0.3133	-0.3901						0.91	0.664	0.91	1.09	0.91	0.744	0.91	0.757		0.912	56.754	0.912	102.615	0.912	66.398	0.912	63.165
	0.3556	-0.04314	-0.03777	0.3556	-0.3133	-0.38996						0.912	0.677	0.912	1.065	0.912	0.754	0.912	0.746		0.914	57.179	0.914	103.308	0.914	66.864	0.914	63.639
	0.3546	-0.04328	-0.03791	0.3546	-0.31358	-0.39024						0.914	0.668	0.914	1.093	0.914	0.74	0.914	0.733		0.916	57.598	0.916	104.019	0.916	67.322	0.916	64.11
	0.3536	-0.04342	-0.03805	0.3536	-0.31386	-0.39024						0.916	0.639	0.916	1.095	0.916	0.704	0.916	0.741		0.918	58.041	0.918	104.723	0.918	67.796	0.918	64.605
	0.3526	-0.04356	-0.03819	0.3526	-0.3133	-0.38996						0.918	0.694	0.918	1.07	0.918	0.721	0.918	0.771		0.92	58.483	0.92	105.426	0.92	68.263	0.92	65.092
	0.3516	-0.04356	-0.03833	0.3516	-0.31358	-0.38996						0.92	0.681	0.92	1.088	0.92	0.7	0.92	0.737		0.922	58.922	0.922	106.133	0.922	68.728	0.922	65.587
	0.3506	-0.04385	-0.03847	0.3506	-0.31358	-0.38967						0.922	0.641	0.922	1.084	0.922	0.713	0.922	0.764		0.924	59.351	0.924	106.847	0.924	69.187	0.924	66.074
	0.3496	-0.04399	-0.03876	0.3496	-0.31372	-0.38953						0.924	0.694	0.924	1.1	0.924	0.715	0.924	0.73		0.926	59.813	0.926	107.579	0.926	69.667	0.926	66.571
	0.3486	-0.04413	-0.0389	0.3486	-0.314	-0.38996						0.926	0.669	0.926	1.075	0.926	0.697	0.926	0.779		0.928	60.265	0.928	108.294	0.928	70.138	0.928	67.081
	0.3476	-0.04427	-0.03904	0.3476	-0.314	-0.38967						0.928	0.697	0.928	1.105	0.928	0.732	0.928	0.741		0.93	60.729	0.93	109.015	0.93	70.626	0.93	67.578
	0.3466	-0.04455	-0.03918	0.3466	-0.31429	-0.38953						0.93	0.679	0.93	1.068	0.93	0.75	0.93	0.761		0.932	61.173	0.932	109.746	0.932	71.11	0.932	68.08
	0.3456	-0.04455	-0.03932	0.3456	-0.314	-0.38925						0.932	0.665	0.932	1.082	0.932	0.705	0.932	0.73		0.934	61.622	0.934	110.479	0.934	71.597	0.934	68.578
	0.3446	-0.04455	-0.03946	0.3446	-0.31344	-0.38897						0.934	0.665	0.934	1.087	0.934	0.717	0.934	0.761		0.936	62.079	0.936	111.205	0.936	72.085	0.936	69.106
	0.3436	-0.0447	-0.03975	0.3436	-0.31344	-0.38911						0.936	0.679	0.936	1.09	0.936	0.711	0.936	0.789		0.938	62.532	0.938	111.947	0.938	72.574	0.938	69.641
	0.3426	-0.04484	-0.03989	0.3426	-0.31358	-0.38883						0.938	0.677	0.938	1.096	0.938	0.738	0.938	0.781		0.94	62.993	0.94	112.697	0.94	73.059	0.94	70.149
	0.3416	-0.04512	-0.04003	0.3416	-0.31372	-0.38911						0.94	0.703	0.94	1.102	0.94	0.71	0.94	0.725		0.942	63.482	0.942	113.454	0.942	73.555	0.942	70.667
	0.3406	-0.04526	-0.04017	0.3406	-0.31372	-0.38953						0.942	0.7	0.942	1.1	0.942	0.73	0.942	0.782		0.944	63.958	0.944	114.204	0.944	74.037	0.944	71.18
	0.3396	-0.0454	-0.04031	0.3396	-0.31358	-0.38925						0.944	0.687	0.944	1.092	0.944	0.716	0.944	0.73		0.946	64.436	0.946	114.971	0.946	74.544	0.946	71.687
	0.3386	-0.04569	-0.04045	0.3386	-0.31344	-0.38897						0.946	0.686	0.946	1.111	0.946	0.716	0.946	0.754		0.948	64.903	0.948	115.715	0.948	75.028	0.948	72.22
	0.3376	-0.04597	-0.04074	0.3376	-0.31344	-0.38883						0.948	0.712	0.948	1.078	0.948	0.711	0.948	0.739		0.95	65.404	0.95	116.472	0.95	75.541	0.95	72.737
	0.3366	-0.04611	-0.04088	0.3366	-0.31315	-0.38826						0.95	0.695	0.95	1.094	0.95	0.725	0.95	0.762		0.952	65.892	0.952	117.23	0.952	76.045	0.952	73.266
	0.3356	-0.04653	-0.04102	0.3356	-0.3133	-0.38854						0.952	0.704	0.952	1.087	0.952	0.719	0.952	0.779		0.954	66.379	0.954	118.004	0.954	76.536	0.954	73.807
	0.3346	-0.04668	-0.04116	0.3346	-0.31315	-0.38826						0.954	0.686	0.954	1.097	0.954	0.711	0.954	0.735		0.956	66.86	0.956	118.77	0.956	77.048	0.956	74.318
	0.3336	-0.04682	-0.0413	0.3336	-0.3133	-0.38826						0.956	0.677	0.956	1.095	0.956	0.733	0.956	0.744		0.958	67.332	0.958	119.544	0.958	77.56	0.958	74.855
	0.3326	-0.04696	-0.04144	0.3326	-0.31344	-0.3884						0.958	0.645	0.958	1.076	0.958	0.735	0.958	0.777		0.96	67.815	0.96	120.305	0.96	78.098	0.96	75.412
	0.3316	-0.04682	-0.04158	0.3316	-0.31344	-0.38784						0.96	0.688	0.96	1.084	0.96	0.735	0.96	0.754		0.962	68.29	0.962	121.075	0.962	78.61	0.962	75.945
	0.3306	-0.04682	-0.04173	0.3306	-0.3133	-0.38812						0.962	0.701	0.962	1.06	0.962	0.709	0.962	0.767		0.964	68.8	0.964	121.84	0.964	79.122	0.964	76.502
	0.3296	-0.04696	-0.04187	0.3296	-0.3133	-0.38812						0.964	0.693	0.964	1.091	0.964	0.718	0.964	0.765		0.966	69.29	0.966	122.64	0.966	79.65	0.966	77.05
	0.3286	-0.04724	-0.04201	0.3286	-0.31358	-0.38798						0.966	0.682	0.966	1.105	0.966	0.751	0.966	0.782		0.968	69.774	0.968	123.43	0.968	80.184	0.968	77.607
	0.3276	-0.04738	-0.04215	0.3276	-0.31372	-0.38812						0.968	0.684	0.968	1.093	0.968	0.74	0.968	0.759		0.97	70.291	0.97	124.211	0.97	80.704	0.97	78.159
	0.3266	-0.04752	-0.04229	0.3266	-0.31358	-0.38798						0.97	0.703	0.97	1.072	0.97	0.719	0.97	0.775		0.972	70.803	0.972	125.002	0.972	81.226	0.972	78.715
	0.3256	-0.04752	-0.04257	0.3256	-0.31358	-0.38769						0.972	0.696	0.972	1.069	0.972	0.683	0.972	0.756		0.974	71.298	0.974	125.795	0.974	81.716	0.974	79.27
	0.3246	-0.04767	-0.04272	0.3246	-0.31358	-0.38755						0.974	0.673	0.974	1.106	0.974	0.689	0.974	0.741		0.976	71.807	0.976	126.586	0.976	82.249	0.976	79.811
	0.3236	-0.04795	-0.04286	0.3236	-0.3133	-0.38727						0.976	0.705	0.976	1.079	0.976	0.726	0.976	0.777		0.978	72.317	0.978	127.386	0.978	82.776	0.978	80.402
	0.3226	-0.04809	-0.043	0.3226	-0.31358	-0.38741						0.978	0.683	0.978	1.078	0.978	0.727	0.978	0.797		0.98	72.821	0.98	128.184	0.98	83.315	0.98	80.985
	0.3216	-0.04795	-0.04314	0.3216	-0.31372	-0.38741						0.98	0.676	0.98	1.076	0.98	0.714	0.98	0.804		0.982	73.327	0.982	128.994	0.982	83.85	0.982	81.577
	0.3206	-0.04823	-0.04328	0.3206	-0.31344	-0.38713						0.982	0.699	0.982	1.11	0.982	0.732	0.982	0.758		0.984	73.838	0.984	129.81	0.984	84.405	0.984	82.149
	0.3196	-0.04837	-0.04342	0.3196	-0.31358	-0.38741						0.984	0.704	0.984	1.082	0.984	0.737	0.984	0.805		0.986	74.363	0.986	130.64	0.986	84.942	0.986	82.761
	0.3186	-0.04851	-0.04356	0.3186	-0.31358	-0.38713						0.986	0.664	0.986	1.103	0.986	0.719	0.986	0.772		0.988	74.88	0.988	131.444	0.988	85.482	0.988	83.329
	0.3176	-0.04837	-0.04371	0.3176	-0.31358	-0.38699						0.988	0.713	0.988	1.068	0.988	0.707	0.988	0.776		0.99	75.426	0.99	132.272	0.99	86.021	0.99	83.92
	0.3166	-0.04866	-0.04385	0.3166	-0.31372	-0.38713						0.99	0.704	0.99	1.106	0.99	0.715	0.99	0.787		0.992	75.941	0.992	133.091	0.992	86.563	0.992	84.495
	0.3156	-0.04894	-0.04399	0.3156	-0.31358	-0.38685						0.992	0.692	0.992	1.09	0.992	0.735	0.992	0.731		0.994	76.485	0.994	133.932	0.994	87.12	0.994	85.087
	0.3146	-0.04908	-0.04413	0.3146	-0.31358	-0.3867						0.994	0.708	0.994	1.089	0.994	0.721	0.994	0.793		0.996	77.021	0.996	134.764	0.996	87.67	0.996	85.679
	0.3136	-0.04908	-0.04427	0.3136	-0.31372	-0.38656						0.996	0.706	0.996	1.085	0.996	0.723	0.996	0.759		0.998	77.549	0.998	135.592	0.998	88.24	0.998	86.257
	0.3126	-0.04965	-0.04441	0.3126	-0.31372	-0.38628						0.998	0.675	0.998	1.089	0.998	0.752	0.998	0.757		1	78.079	1	136.416	1	88.82	1	86.853
	0.3116	-0.04965	-0.04455	0.3116	-0.31372	-0.38642						1	0.699	1	1.065	1	0.744	1	0.772		1.002	78.622	1.002	137.251	1.002	89.395	1.002	87.445
	0.3106	-0.04993	-0.0447	0.3106	-0.31358	-0.38628						1.002	0.701	1.002	1.084	1.002	0.76	1.002	0.775		1.004	79.165	1.004	138.104	1.004	89.986	1.004	88.051
	0.3096	-0.04993	-0.04484	0.3096	-0.31358	-0.38628						1.004	0.705	1.004	1.1	1.004	0.752	1.004	0.788		1.006	79.714	1.006	138.965	1.006	90.558	1.006	88.655
	0.3086	-0.04993	-0.04498	0.3086	-0.314	-0.38642						1.006	0.693	1.006	1.115	1.006	0.739	1.006	0.783		1.008	80.265	1.008	139.845	1.008	91.156	1.008	89.284
	0.3076	-0.04979	-0.04512	0.3076	-0.31414	-0.38628						1.008	0.699	1.008	1.109	1.008	0.733	1.008	0.793		1.01	80.808	1.01	140.686	1.01	91.743	1.01	89.892
	0.3066	-0.04979	-0.04526	0.3066	-0.31429	-0.38628						1.01	0.689	1.01	1.07	1.01	0.769	1.01	0.764		1.012	81.34	1.012	141.557	1.012	92.322	1.012	90.496
	0.3056	-0.04979	-0.0454	0.3056	-0.31429	-0.386						1.012	0.691	1.012	1.103	1.012	0.719	1.012	0.77		1.014	81.903	1.014	142.426	1.014	92.898	1.014	91.124
	0.3046	-0.05007	-0.04554	0.3046	-0.314	-0.386						1.014	0.706	1.014	1.095	1.014	0.748	1.014	0.808		1.016	82.473	1.016	143.286	1.016	93.478	1.016	91.755
	0.3036	-0.0505	-0.04569	0.3036	-0.31443	-0.38642						1.016	0.71	1.016	1.066	1.016	0.719	1.016	0.792		1.018	83.02	1.018	144.133	1.018	94.061	1.018	92.382
	0.3026	-0.05064	-0.04583	0.3026	-0.31443	-0.38656						1.018	0.696	1.018	1.073	1.018	0.738	1.018	0.787		1.02	83.569	1.02	145.002	1.02	94.651	1.02	93.025
	0.3016	-0.05064	-0.04597	0.3016	-0.314	-0.38642						1.02	0.662	1.02	1.076	1.02	0.748	1.02	0.776		1.022	84.127	1.022	145.881	1.022	95.254	1.022	93.648
	0.3006	-0.05106	-0.04611	0.3006	-0.31414	-0.38642						1.022	0.717	1.022	1.1	1.022	0.728	1.022	0.788		1.024	84.693	1.024	146.763	1.024	95.839	1.024	94.287
	0.2996	-0.0512	-0.04625	0.2996	-0.314	-0.38586						1.024	0.695	1.024	1.091	1.024	0.696	1.024	0.771		1.026	85.268	1.026	147.635	1.026	96.424	1.026	94.917
	0.2986	-0.05106	-0.04639	0.2986	-0.31429	-0.38586						1.026	0.702	1.026	1.065	1.026	0.753	1.026	0.798		1.028	85.832	1.028	148.509	1.028	97.052	1.028	95.569
	0.2976	-0.05106	-0.04653	0.2976	-0.31443	-0.38628						1.028	0.717	1.028	1.093	1.028	0.784	1.028	0.809		1.03	86.425	1.03	149.416	1.03	97.665	1.03	96.211
	0.2966	-0.05106	-0.04668	0.2966	-0.31429	-0.386						1.03	0.714	1.03	1.105	1.03	0.711	1.03	0.765		1.032	87.014	1.032	150.312	1.032	98.257	1.032	96.843
	0.2956	-0.05092	-0.04682	0.2956	-0.31443	-0.38614						1.032	0.71	1.032	1.081	1.032	0.739	1.032	0.778		1.034	87.585	1.034	151.205	1.034	98.873	1.034	97.475
	0.2946	-0.05106	-0.04682	0.2946	-0.31457	-0.38557						1.034	0.704	1.034	1.091	1.034	0.743	1.034	0.768		1.036	88.179	1.036	152.105	1.036	99.497	1.036	98.119
	0.2936	-0.0512	-0.04696	0.2936	-0.31485	-0.38557						1.036	0.702	1.036	1.079	1.036	0.753	1.036	0.804		1.038	88.76	1.038	152.991	1.038	100.094	1.038	98.807
	0.2926	-0.05163	-0.0471	0.2926	-0.31485	-0.38543						1.038	0.685	1.038	1.068	1.038	0.711	1.038	0.801		1.04	89.337	1.04	153.899	1.04	100.695	1.04	99.465
	0.2916	-0.05149	-0.04724	0.2916	-0.31457	-0.38529						1.04	0.711	1.04	1.095	1.04	0.738	1.04	0.786		1.042	89.91	1.042	154.812	1.042	101.31	1.042	100.112
	0.2906	-0.05163	-0.04738	0.2906	-0.31471	-0.38586						1.042	0.659	1.042	1.093	1.042	0.739	1.042	0.77		1.044	90.475	1.044	155.726	1.044	101.92	1.044	100.77
	0.2896	-0.05163	-0.04752	0.2896	-0.31485	-0.38586						1.044	0.707	1.044	1.09	1.044	0.729	1.044	0.79		1.046	91.071	1.046	156.632	1.046	102.558	1.046	101.429
	0.2886	-0.05163	-0.04767	0.2886	-0.31471	-0.38557						1.046	0.699	1.046	1.057	1.046	0.767	1.046	0.79		1.048	91.685	1.048	157.546	1.048	103.207	1.048	102.102
	0.2876	-0.05163	-0.04781	0.2876	-0.31513	-0.38586						1.048	0.748	1.048	1.104	1.048	0.752	1.048	0.778		1.05	92.289	1.05	158.484	1.05	103.845	1.05	102.757
	0.2866	-0.05177	-0.04781	0.2866	-0.31513	-0.38557						1.05	0.675	1.05	1.087	1.05	0.749	1.05	0.767		1.052	92.876	1.052	159.423	1.052	104.478	1.052	103.399
	0.2856	-0.05191	-0.04795	0.2856	-0.31513	-0.38543						1.052	0.706	1.052	1.102	1.052	0.765	1.052	0.784		1.054	93.479	1.054	160.332	1.054	105.113	1.054	104.1
	0.2846	-0.05205	-0.04809	0.2846	-0.31528	-0.38586						1.054	0.711	1.054	1.06	1.054	0.712	1.054	0.788		1.056	94.107	1.056	161.268	1.056	105.745	1.056	104.761
	0.2836	-0.05205	-0.04823	0.2836	-0.31556	-0.38557						1.056	0.727	1.056	1.098	1.056	0.729	1.056	0.8		1.058	94.719	1.058	162.212	1.058	106.357	1.058	105.468
	0.2826	-0.05219	-0.04837	0.2826	-0.31556	-0.38529						1.058	0.705	1.058	1.081	1.058	0.727	1.058	0.807		1.06	95.336	1.06	163.153	1.06	107.008	1.06	106.148
	0.2816	-0.05233	-0.04851	0.2816	-0.3157	-0.38557						1.06	0.704	1.06	1.079	1.06	0.744	1.06	0.788		1.062	95.943	1.062	164.097	1.062	107.661	1.062	106.837
	0.2806	-0.05233	-0.04866	0.2806	-0.31542	-0.38571						1.062	0.716	1.062	1.096	1.062	0.759	1.062	0.786		1.064	96.569	1.064	165.029	1.064	108.302	1.064	107.527
	0.2796	-0.05248	-0.0488	0.2796	-0.3157	-0.38557						1.064	0.698	1.064	1.081	1.064	0.737	1.064	0.817		1.066	97.182	1.066	165.989	1.066	108.959	1.066	108.241
	0.2786	-0.05262	-0.0488	0.2786	-0.31584	-0.38515						1.066	0.72	1.066	1.082	1.066	0.743	1.066	0.801		1.068	97.817	1.068	166.93	1.068	109.602	1.068	108.954
	0.2776	-0.05276	-0.04894	0.2776	-0.31627	-0.38501						1.068	0.708	1.068	1.072	1.068	0.731	1.068	0.813		1.07	98.431	1.07	167.894	1.07	110.251	1.07	109.665
	0.2766	-0.0529	-0.04908	0.2766	-0.31655	-0.38529						1.07	0.704	1.07	1.096	1.07	0.723	1.07	0.805		1.072	99.064	1.072	168.847	1.072	110.897	1.072	110.383
	0.2756	-0.05318	-0.04922	0.2756	-0.31683	-0.38529						1.072	0.717	1.072	1.085	1.072	0.735	1.072	0.792		1.074	99.7	1.074	169.821	1.074	111.557	1.074	111.082
	0.2746	-0.05332	-0.04922	0.2746	-0.31711	-0.38515						1.074	0.707	1.074	1.094	1.074	0.737	1.074	0.799		1.076	100.336	1.076	170.793	1.076	112.213	1.076	111.81
	0.2736	-0.05332	-0.04936	0.2736	-0.31683	-0.38515						1.076	0.723	1.076	1.083	1.076	0.721	1.076	0.8		1.078	100.976	1.078	171.782	1.078	112.854	1.078	112.526
	0.2726	-0.05332	-0.0495	0.2726	-0.31683	-0.38501						1.078	0.712	1.078	1.097	1.078	0.759	1.078	0.797		1.08	101.627	1.08	172.752	1.08	113.536	1.08	113.241
	0.2716	-0.05332	-0.04965	0.2716	-0.31768	-0.38529						1.08	0.725	1.08	1.068	1.08	0.729	1.08	0.815		1.082	102.287	1.082	173.732	1.082	114.186	1.082	113.964
	0.2706	-0.05332	-0.04979	0.2706	-0.31782	-0.38501						1.082	0.723	1.082	1.088	1.082	0.731	1.082	0.798		1.084	102.918	1.084	174.701	1.084	114.848	1.084	114.681
	0.2696	-0.05332	-0.04979	0.2696	-0.31754	-0.38487						1.084	0.709	1.084	1.075	1.084	0.737	1.084	0.792		1.086	103.586	1.086	175.681	1.086	115.519	1.086	115.416
	0.2686	-0.05347	-0.04993	0.2686	-0.31754	-0.38501						1.086	0.724	1.086	1.095	1.086	0.739	1.086	0.816		1.088	104.237	1.088	176.68	1.088	116.201	1.088	116.138
	0.2676	-0.05347	-0.05007	0.2676	-0.31768	-0.38501						1.088	0.711	1.088	1.077	1.088	0.729	1.088	0.769		1.09	104.889	1.09	177.655	1.09	116.88	1.09	116.842
	0.2666	-0.05361	-0.05021	0.2666	-0.31796	-0.38501						1.09	0.707	1.09	1.077	1.09	0.743	1.09	0.786		1.092	105.547	1.092	178.658	1.092	117.536	1.092	117.586
	0.2656	-0.05361	-0.05021	0.2656	-0.31825	-0.38501						1.092	0.73	1.092	1.077	1.092	0.713	1.092	0.823		1.094	106.212	1.094	179.658	1.094	118.211	1.094	118.35
	0.2646	-0.05417	-0.05035	0.2646	-0.31839	-0.38501						1.094	0.729	1.094	1.094	1.094	0.76	1.094	0.822		1.096	106.885	1.096	180.663	1.096	118.914	1.096	119.105
	0.2636	-0.05431	-0.0505	0.2636	-0.31924	-0.38501						1.096	0.717	1.096	1.067	1.096	0.755	1.096	0.796		1.098	107.547	1.098	181.658	1.098	119.628	1.098	119.846
	0.2626	-0.05417	-0.05064	0.2626	-0.31938	-0.38501						1.098	0.696	1.098	1.085	1.098	0.761	1.098	0.826		1.1	108.199	1.1	182.676	1.1	120.322	1.1	120.585
	0.2616	-0.05417	-0.05064	0.2616	-0.31938	-0.38487						1.1	0.717	1.1	1.084	1.1	0.72	1.1	0.756		1.102	108.865	1.102	183.697	1.102	121.001	1.102	121.307
	0.2606	-0.05417	-0.05078	0.2606	-0.31938	-0.38487						1.102	0.707	1.102	1.103	1.102	0.749	1.102	0.794		1.104	109.536	1.104	184.721	1.104	121.692	1.104	122.075
	0.2596	-0.05417	-0.05092	0.2596	-0.31924	-0.38472						1.104	0.722	1.104	1.094	1.104	0.713	1.104	0.812		1.106	110.216	1.106	185.744	1.106	122.39	1.106	122.816
	0.2586	-0.05431	-0.05106	0.2586	-0.31938	-0.38501						1.106	0.715	1.106	1.073	1.106	0.767	1.106	0.771		1.108	110.894	1.108	186.773	1.108	123.123	1.108	123.564
	0.2576	-0.05446	-0.05106	0.2576	-0.31952	-0.38529						1.108	0.728	1.108	1.102	1.108	0.752	1.108	0.795		1.11	111.59	1.11	187.813	1.11	123.817	1.11	124.312
	0.2566	-0.05431	-0.0512	0.2566	-0.31952	-0.38501						1.11	0.732	1.11	1.078	1.11	0.758	1.11	0.811		1.112	112.287	1.112	188.839	1.112	124.542	1.112	125.093
	0.2556	-0.05488	-0.05134	0.2556	-0.31994	-0.38515						1.112	0.717	1.112	1.095	1.112	0.762	1.112	0.794		1.114	112.985	1.114	189.891	1.114	125.278	1.114	125.841
	0.2546	-0.05502	-0.05149	0.2546	-0.31994	-0.38557						1.114	0.73	1.114	1.083	1.114	0.772	1.114	0.774		1.116	113.657	1.116	190.939	1.116	126.003	1.116	126.6
	0.2536	-0.05516	-0.05149	0.2536	-0.31994	-0.38571						1.116	0.705	1.116	1.102	1.116	0.722	1.116	0.804		1.118	114.355	1.118	191.994	1.118	126.708	1.118	127.373
	0.2526	-0.0553	-0.05163	0.2526	-0.32037	-0.38571						1.118	0.708	1.118	1.096	1.118	0.739	1.118	0.805		1.12	115.051	1.12	193.05	1.12	127.431	1.12	128.158
	0.2516	-0.05545	-0.05177	0.2516	-0.32051	-0.38557						1.12	0.73	1.12	1.075	1.12	0.73	1.12	0.79		1.122	115.749	1.122	194.107	1.122	128.111	1.122	128.903
	0.2506	-0.0553	-0.05177	0.2506	-0.32065	-0.38543						1.122	0.724	1.122	1.105	1.122	0.72	1.122	0.8		1.124	116.448	1.124	195.178	1.124	128.84	1.124	129.694
	0.2496	-0.05545	-0.05191	0.2496	-0.32107	-0.38543						1.124	0.712	1.124	1.087	1.124	0.752	1.124	0.811		1.126	117.143	1.126	196.229	1.126	129.563	1.126	130.481
	0.2486	-0.05545	-0.05205	0.2486	-0.32079	-0.38515						1.126	0.721	1.126	1.086	1.126	0.746	1.126	0.82		1.128	117.872	1.128	197.299	1.128	130.294	1.128	131.288
	0.2476	-0.05545	-0.05205	0.2476	-0.32122	-0.38557						1.128	0.732	1.128	1.099	1.128	0.736	1.128	0.826		1.13	118.564	1.13	198.382	1.13	131.049	1.13	132.107
	0.2466	-0.05545	-0.05219	0.2466	-0.3215	-0.38571						1.13	0.701	1.13	1.083	1.13	0.801	1.13	0.804		1.132	119.272	1.132	199.443	1.132	131.811	1.132	132.904
	0.2456	-0.05545	-0.05233	0.2456	-0.32192	-0.38586						1.132	0.716	1.132	1.08	1.132	0.735	1.132	0.804		1.134	119.999	1.134	200.521	1.134	132.544	1.134	133.683
	0.2446	-0.05545	-0.05233	0.2446	-0.32235	-0.386						1.134	0.746	1.134	1.088	1.134	0.748	1.134	0.79		1.136	120.711	1.136	201.575	1.136	133.304	1.136	134.454
	0.2436	-0.05573	-0.05248	0.2436	-0.32235	-0.38571						1.136	0.721	1.136	1.053	1.136	0.778	1.136	0.783		1.138	121.44	1.138	202.663	1.138	134.073	1.138	135.27
	0.2426	-0.05573	-0.05262	0.2426	-0.32277	-0.38571						1.138	0.734	1.138	1.105	1.138	0.744	1.138	0.809		1.14	122.175	1.14	203.756	1.14	134.796	1.14	136.067
	0.2416	-0.05587	-0.05262	0.2416	-0.32334	-0.38557						1.14	0.72	1.14	1.071	1.14	0.738	1.14	0.793		1.142	122.901	1.142	204.845	1.142	135.554	1.142	136.859
	0.2406	-0.05615	-0.05276	0.2406	-0.32348	-0.38557						1.142	0.73	1.142	1.096	1.142	0.752	1.142	0.79		1.144	123.636	1.144	205.944	1.144	136.315	1.144	137.666
	0.2396	-0.05601	-0.0529	0.2396	-0.32376	-0.38586						1.144	0.714	1.144	1.085	1.144	0.74	1.144	0.816		1.146	124.357	1.146	207.037	1.146	137.064	1.146	138.485
	0.2386	-0.05587	-0.05304	0.2386	-0.3239	-0.386						1.146	0.725	1.146	1.08	1.146	0.738	1.146	0.8		1.148	125.105	1.148	208.139	1.148	137.804	1.148	139.312
	0.2376	-0.05601	-0.05304	0.2376	-0.3239	-0.38614						1.148	0.738	1.148	1.083	1.148	0.719	1.148	0.8		1.15	125.845	1.15	209.247	1.15	138.536	1.15	140.13
	0.2366	-0.05587	-0.05318	0.2366	-0.32433	-0.38628						1.15	0.721	1.15	1.078	1.15	0.751	1.15	0.821		1.152	126.586	1.152	210.34	1.152	139.309	1.152	140.968
	0.2356	-0.05587	-0.05332	0.2356	-0.32419	-0.38614						1.152	0.725	1.152	1.081	1.152	0.749	1.152	0.806		1.154	127.336	1.154	211.46	1.154	140.088	1.154	141.779
	0.2346	-0.05629	-0.05347	0.2346	-0.32461	-0.38628						1.154	0.72	1.154	1.089	1.154	0.739	1.154	0.804		1.156	128.096	1.156	212.571	1.156	140.847	1.156	142.599
	0.2336	-0.05629	-0.05347	0.2336	-0.32504	-0.38628						1.156	0.752	1.156	1.078	1.156	0.765	1.156	0.783		1.158	128.855	1.158	213.677	1.158	141.635	1.158	143.422
	0.2326	-0.05644	-0.05361	0.2326	-0.32532	-0.38628						1.158	0.731	1.158	1.075	1.158	0.742	1.158	0.8		1.16	129.619	1.16	214.803	1.16	142.406	1.16	144.271
	0.2316	-0.05658	-0.05361	0.2316	-0.3256	-0.38656						1.16	0.711	1.16	1.078	1.16	0.758	1.16	0.825		1.162	130.348	1.162	215.936	1.162	143.179	1.162	145.139
	0.2306	-0.05672	-0.05375	0.2306	-0.32603	-0.38656						1.162	0.721	1.162	1.076	1.162	0.714	1.162	0.826		1.164	131.101	1.164	217.046	1.164	143.931	1.164	145.987
	0.2296	-0.05686	-0.05375	0.2296	-0.32603	-0.3867						1.164	0.726	1.164	1.076	1.164	0.786	1.164	0.814		1.166	131.865	1.166	218.165	1.166	144.779	1.166	146.839
	0.2286	-0.057	-0.05389	0.2286	-0.32659	-0.3867						1.166	0.719	1.166	1.067	1.166	0.765	1.166	0.822		1.168	132.604	1.168	219.301	1.168	145.583	1.168	147.697
	0.2276	-0.05672	-0.05403	0.2276	-0.32659	-0.38656						1.168	0.694	1.168	1.079	1.168	0.782	1.168	0.817		1.17	133.353	1.17	220.441	1.17	146.387	1.17	148.563
	0.2266	-0.05672	-0.05417	0.2266	-0.32702	-0.38699						1.17	0.724	1.17	1.097	1.17	0.739	1.17	0.825		1.172	134.117	1.172	221.6	1.172	147.182	1.172	149.431
	0.2256	-0.05672	-0.05417	0.2256	-0.3273	-0.38727						1.172	0.708	1.172	1.075	1.172	0.756	1.172	0.826		1.174	134.869	1.174	222.734	1.174	147.967	1.174	150.303
	0.2246	-0.057	-0.05431	0.2246	-0.32758	-0.38713						1.174	0.717	1.174	1.055	1.174	0.749	1.174	0.816		1.176	135.653	1.176	223.87	1.176	148.799	1.176	151.207
	0.2236	-0.05728	-0.05446	0.2236	-0.32801	-0.38727						1.176	0.737	1.176	1.078	1.176	0.783	1.176	0.841		1.178	136.419	1.178	225.029	1.178	149.627	1.178	152.081
	0.2226	-0.05743	-0.05446	0.2226	-0.32815	-0.38727						1.178	0.712	1.178	1.105	1.178	0.784	1.178	0.819		1.18	137.181	1.18	226.216	1.18	150.466	1.18	152.964
	0.2216	-0.05714	-0.0546	0.2216	-0.32815	-0.38727						1.18	0.715	1.18	1.098	1.18	0.764	1.18	0.809		1.182	137.969	1.182	227.396	1.182	151.294	1.182	153.82
	0.2206	-0.05728	-0.05474	0.2206	-0.32815	-0.38741						1.182	0.737	1.182	1.09	1.182	0.761	1.182	0.823		1.184	138.76	1.184	228.565	1.184	152.087	1.184	154.732
	0.2196	-0.05714	-0.05474	0.2196	-0.32829	-0.38769						1.184	0.729	1.184	1.085	1.184	0.738	1.184	0.827		1.186	139.568	1.186	229.755	1.186	152.898	1.186	155.61
	0.2186	-0.05714	-0.05488	0.2186	-0.32914	-0.38769						1.186	0.739	1.186	1.085	1.186	0.741	1.186	0.802		1.188	140.372	1.188	230.922	1.188	153.711	1.188	156.491
	0.2176	-0.05728	-0.05502	0.2176	-0.3297	-0.38798						1.188	0.742	1.188	1.077	1.188	0.751	1.188	0.828		1.19	141.144	1.19	232.109	1.19	154.529	1.19	157.423
	0.2166	-0.05743	-0.05502	0.2166	-0.32956	-0.38741						1.19	0.705	1.19	1.068	1.19	0.76	1.19	0.834		1.192	141.954	1.192	233.273	1.192	155.354	1.192	158.278
	0.2156	-0.05743	-0.05516	0.2156	-0.3297	-0.38769						1.192	0.741	1.192	1.083	1.192	0.754	1.192	0.805		1.194	142.755	1.194	234.454	1.194	156.188	1.194	159.212
	0.2146	-0.05743	-0.0553	0.2146	-0.3297	-0.38784						1.194	0.741	1.194	1.083	1.194	0.744	1.194	0.837		1.196	143.551	1.196	235.651	1.196	156.994	1.196	160.109
	0.2136	-0.05757	-0.0553	0.2136	-0.32999	-0.38812						1.196	0.72	1.196	1.073	1.196	0.752	1.196	0.815		1.198	144.374	1.198	236.855	1.198	157.851	1.198	161.008
	0.2126	-0.05771	-0.05545	0.2126	-0.33027	-0.38854						1.198	0.727	1.198	1.096	1.198	0.764	1.198	0.806		1.2	145.169	1.2	238.053	1.2	158.708	1.2	161.914
	0.2116	-0.05785	-0.05559	0.2116	-0.33041	-0.38854						1.2	0.717	1.2	1.071	1.2	0.76	1.2	0.815		1.202	145.959	1.202	239.265	1.202	159.532	1.202	162.828
	0.2106	-0.05785	-0.05559	0.2106	-0.33055	-0.38868						1.202	0.724	1.202	1.084	1.202	0.767	1.202	0.827		1.204	146.779	1.204	240.469	1.204	160.403	1.204	163.724
	0.2096	-0.05785	-0.05573	0.2096	-0.33112	-0.38868						1.204	0.744	1.204	1.083	1.204	0.763	1.204	0.808		1.206	147.614	1.206	241.678	1.206	161.253	1.206	164.655
	0.2086	-0.05785	-0.05587	0.2086	-0.33112	-0.38883						1.206	0.724	1.206	1.08	1.206	0.739	1.206	0.84		1.208	148.419	1.208	242.886	1.208	162.104	1.208	165.615
	0.2076	-0.05799	-0.05587	0.2076	-0.33168	-0.38911						1.208	0.732	1.208	1.076	1.208	0.757	1.208	0.826		1.21	149.245	1.21	244.118	1.21	162.951	1.21	166.512
	0.2066	-0.05813	-0.05601	0.2066	-0.33197	-0.38911						1.21	0.735	1.21	1.082	1.21	0.759	1.21	0.798		1.212	150.095	1.212	245.336	1.212	163.812	1.212	167.418
	0.2056	-0.05813	-0.05615	0.2056	-0.33211	-0.38911						1.212	0.723	1.212	1.093	1.212	0.757	1.212	0.79		1.214	150.907	1.214	246.579	1.214	164.666	1.214	168.33
	0.2046	-0.05799	-0.05615	0.2046	-0.33267	-0.38982						1.214	0.712	1.214	1.088	1.214	0.759	1.214	0.827		1.216	151.744	1.216	247.815	1.216	165.523	1.216	169.256
	0.2036	-0.05813	-0.05629	0.2036	-0.33267	-0.38982						1.216	0.751	1.216	1.077	1.216	0.736	1.216	0.802		1.218	152.588	1.218	249.053	1.218	166.371	1.218	170.229
	0.2026	-0.05827	-0.05644	0.2026	-0.3331	-0.38996						1.218	0.735	1.218	1.089	1.218	0.764	1.218	0.862		1.22	153.436	1.22	250.297	1.22	167.248	1.22	171.188
	0.2016	-0.05827	-0.05658	0.2016	-0.33395	-0.38996						1.22	0.732	1.22	1.074	1.22	0.754	1.22	0.828		1.222	154.26	1.222	251.537	1.222	168.101	1.222	172.144
	0.2006	-0.05856	-0.05658	0.2006	-0.33522	-0.39109						1.222	0.721	1.222	1.087	1.222	0.748	1.222	0.833		1.224	155.108	1.224	252.799	1.224	168.987	1.224	173.091
	0.1996	-0.0587	-0.05672	0.1996	-0.3355	-0.39123						1.224	0.742	1.224	1.063	1.224	0.781	1.224	0.811		1.226	155.952	1.226	254.022	1.226	169.887	1.226	174.049
	0.1986	-0.05898	-0.05686	0.1986	-0.33522	-0.39066						1.226	0.705	1.226	1.087	1.226	0.776	1.226	0.837		1.228	156.781	1.228	255.287	1.228	170.799	1.228	174.995
	0.1976	-0.0587	-0.057	0.1976	-0.33494	-0.39066						1.228	0.717	1.228	1.081	1.228	0.78	1.228	0.802		1.23	157.609	1.23	256.558	1.23	171.677	1.23	175.935
	0.1966	-0.0587	-0.057	0.1966	-0.33522	-0.39081						1.23	0.726	1.23	1.077	1.23	0.735	1.23	0.809		1.232	158.466	1.232	257.826	1.232	172.569	1.232	176.911
	0.1956	-0.05898	-0.05714	0.1956	-0.33522	-0.39081						1.232	0.719	1.232	1.085	1.232	0.776	1.232	0.835		1.234	159.312	1.234	259.082	1.234	173.472	1.234	177.896
	0.1946	-0.05912	-0.05728	0.1946	-0.33564	-0.39095						1.234	0.73	1.234	1.08	1.234	0.76	1.234	0.853		1.236	160.182	1.236	260.35	1.236	174.363	1.236	178.905
	0.1936	-0.05912	-0.05743	0.1936	-0.33607	-0.39123						1.236	0.739	1.236	1.072	1.236	0.755	1.236	0.857		1.238	161.057	1.238	261.617	1.238	175.273	1.238	179.911
	0.1926	-0.05926	-0.05743	0.1926	-0.33621	-0.39109						1.238	0.757	1.238	1.084	1.238	0.768	1.238	0.836		1.24	161.945	1.24	262.928	1.24	176.147	1.24	180.898
	0.1916	-0.05941	-0.05757	0.1916	-0.33706	-0.39109						1.24	0.717	1.24	1.095	1.24	0.746	1.24	0.835		1.242	162.788	1.242	264.221	1.242	177.031	1.242	181.889
	0.1906	-0.05969	-0.05771	0.1906	-0.3372	-0.39123						1.242	0.704	1.242	1.1	1.242	0.748	1.242	0.831		1.244	163.619	1.244	265.517	1.244	177.938	1.244	182.873
	0.1896	-0.05969	-0.05771	0.1896	-0.33762	-0.39109						1.244	0.732	1.244	1.073	1.244	0.756	1.244	0.823		1.246	164.516	1.246	266.806	1.246	178.872	1.246	183.852
	0.1886	-0.05969	-0.05785	0.1886	-0.33777	-0.39194						1.246	0.742	1.246	1.086	1.246	0.791	1.246	0.816		1.248	165.4	1.248	268.104	1.248	179.807	1.248	184.834
	0.1876	-0.05997	-0.05799	0.1876	-0.33819	-0.39222						1.248	0.732	1.248	1.067	1.248	0.754	1.248	0.848		1.25	166.281	1.25	269.384	1.25	180.691	1.25	185.874
	0.1866	-0.06011	-0.05799	0.1866	-0.33847	-0.3925						1.25	0.725	1.25	1.055	1.25	0.737	1.25	0.83		1.252	167.162	1.252	270.685	1.252	181.603	1.252	186.863
	0.1856	-0.05997	-0.05813	0.1856	-0.3389	-0.39264						1.252	0.737	1.252	1.086	1.252	0.782	1.252	0.845		1.254	168.059	1.254	271.997	1.254	182.544	1.254	187.875
	0.1846	-0.05983	-0.05827	0.1846	-0.33904	-0.39236						1.254	0.739	1.254	1.087	1.254	0.757	1.254	0.818		1.256	168.961	1.256	273.304	1.256	183.462	1.256	188.897
	0.1836	-0.06025	-0.05842	0.1836	-0.3396	-0.39236						1.256	0.728	1.256	1.061	1.256	0.76	1.256	0.829		1.258	169.813	1.258	274.611	1.258	184.394	1.258	189.892
	0.1826	-0.0604	-0.05856	0.1826	-0.33989	-0.39222						1.258	0.695	1.258	1.083	1.258	0.766	1.258	0.803		1.26	170.678	1.26	275.949	1.26	185.335	1.26	190.881
	0.1816	-0.06025	-0.05856	0.1816	-0.33989	-0.3925						1.26	0.709	1.26	1.085	1.26	0.779	1.26	0.823		1.262	171.566	1.262	277.254	1.262	186.301	1.262	191.884
	0.1806	-0.06025	-0.0587	0.1806	-0.34031	-0.39279						1.262	0.743	1.262	1.066	1.262	0.763	1.262	0.816		1.264	172.475	1.264	278.588	1.264	187.209	1.264	192.885
	0.1796	-0.06054	-0.05884	0.1796	-0.34031	-0.39293						1.264	0.732	1.264	1.084	1.264	0.745	1.264	0.81		1.266	173.378	1.266	279.919	1.266	188.153	1.266	193.894
	0.1786	-0.06054	-0.05898	0.1786	-0.34088	-0.39364						1.266	0.739	1.266	1.076	1.266	0.776	1.266	0.823		1.268	174.31	1.268	281.238	1.268	189.101	1.268	194.926
	0.1776	-0.0604	-0.05912	0.1776	-0.34116	-0.39349						1.268	0.751	1.268	1.07	1.268	0.77	1.268	0.841		1.27	175.221	1.27	282.58	1.27	190.066	1.27	195.966
	0.1766	-0.06054	-0.05926	0.1766	-0.3413	-0.39321						1.27	0.712	1.27	1.094	1.27	0.758	1.27	0.852		1.272	176.12	1.272	283.937	1.272	191.011	1.272	197.008
	0.1756	-0.06082	-0.05926	0.1756	-0.34201	-0.39349						1.272	0.722	1.272	1.073	1.272	0.769	1.272	0.818		1.274	177.022	1.274	285.289	1.274	191.98	1.274	198.058
	0.1746	-0.06096	-0.05941	0.1746	-0.34243	-0.39364						1.274	0.745	1.274	1.082	1.274	0.772	1.274	0.828		1.276	177.94	1.276	286.629	1.276	192.939	1.276	199.092
	0.1736	-0.06096	-0.05955	0.1736	-0.34272	-0.39406						1.276	0.717	1.276	1.058	1.276	0.758	1.276	0.826		1.278	178.86	1.278	287.981	1.278	193.914	1.278	200.119
	0.1726	-0.06082	-0.05969	0.1726	-0.343	-0.39448						1.278	0.716	1.278	1.087	1.278	0.769	1.278	0.808		1.28	179.754	1.28	289.333	1.28	194.882	1.28	201.148
	0.1716	-0.0611	-0.05983	0.1716	-0.34314	-0.39463						1.28	0.739	1.28	1.057	1.28	0.77	1.28	0.837		1.282	180.717	1.282	290.702	1.282	195.864	1.282	202.203
	0.1706	-0.06139	-0.05997	0.1706	-0.34371	-0.39434						1.282	0.742	1.282	1.093	1.282	0.782	1.282	0.813		1.284	181.623	1.284	292.076	1.284	196.86	1.284	203.245
	0.1696	-0.06124	-0.05997	0.1696	-0.34441	-0.3942						1.284	0.717	1.284	1.075	1.284	0.765	1.284	0.825		1.286	182.547	1.286	293.457	1.286	197.822	1.286	204.316
	0.1686	-0.06167	-0.06011	0.1686	-0.34484	-0.3942						1.286	0.717	1.286	1.095	1.286	0.748	1.286	0.847		1.288	183.465	1.288	294.854	1.288	198.781	1.288	205.384
	0.1676	-0.06181	-0.06025	0.1676	-0.34554	-0.39463						1.288	0.714	1.288	1.085	1.288	0.763	1.288	0.842		1.29	184.378	1.29	296.24	1.29	199.757	1.29	206.441
	0.1666	-0.06167	-0.0604	0.1666	-0.34554	-0.39448						1.29	0.709	1.29	1.081	1.29	0.758	1.29	0.82		1.292	185.302	1.292	297.632	1.292	200.751	1.292	207.533
	0.1656	-0.06195	-0.06054	0.1656	-0.34554	-0.39477						1.292	0.728	1.292	1.092	1.292	0.778	1.292	0.841		1.294	186.268	1.294	299.043	1.294	201.758	1.294	208.572
	0.1646	-0.06223	-0.06054	0.1646	-0.34583	-0.39491						1.294	0.745	1.294	1.072	1.294	0.794	1.294	0.799		1.296	187.207	1.296	300.421	1.296	202.772	1.296	209.612
	0.1636	-0.06209	-0.06068	0.1636	-0.34583	-0.39463						1.296	0.733	1.296	1.051	1.296	0.767	1.296	0.819		1.298	188.152	1.298	301.788	1.298	203.762	1.298	210.684
	0.1626	-0.06195	-0.06082	0.1626	-0.34639	-0.39519						1.298	0.731	1.298	1.057	1.298	0.765	1.298	0.802		1.3	189.125	1.3	303.183	1.3	204.743	1.3	211.717
	0.1616	-0.06195	-0.06096	0.1616	-0.3471	-0.39562						1.3	0.738	1.3	1.08	1.3	0.747	1.3	0.822		1.302	190.086	1.302	304.585	1.302	205.742	1.302	212.81
	0.1606	-0.06209	-0.0611	0.1606	-0.34724	-0.39547						1.302	0.737	1.302	1.069	1.302	0.769	1.302	0.815		1.304	191.024	1.304	305.992	1.304	206.733	1.304	213.905
	0.1596	-0.06223	-0.0611	0.1596	-0.34795	-0.39576						1.304	0.712	1.304	1.074	1.304	0.754	1.304	0.846		1.306	191.99	1.306	307.396	1.306	207.734	1.306	215.003
	0.1586	-0.06209	-0.06124	0.1586	-0.34809	-0.39576						1.306	0.75	1.306	1.077	1.306	0.764	1.306	0.815		1.308	192.966	1.308	308.834	1.308	208.73	1.308	216.087
	0.1576	-0.06238	-0.06139	0.1576	-0.34851	-0.3959						1.308	0.725	1.308	1.084	1.308	0.754	1.308	0.833		1.31	193.907	1.31	310.257	1.31	209.732	1.31	217.191
	0.1566	-0.06266	-0.06153	0.1566	-0.34894	-0.39618						1.31	0.713	1.31	1.071	1.31	0.755	1.31	0.851		1.312	194.875	1.312	311.683	1.312	210.759	1.312	218.328
	0.1556	-0.06252	-0.06167	0.1556	-0.34894	-0.39661						1.312	0.733	1.312	1.067	1.312	0.787	1.312	0.85		1.314	195.862	1.314	313.099	1.314	211.773	1.314	219.457
	0.1546	-0.0628	-0.06181	0.1546	-0.34936	-0.39675						1.314	0.741	1.314	1.091	1.314	0.743	1.314	0.839		1.316	196.829	1.316	314.554	1.316	212.788	1.316	220.575
	0.1536	-0.0628	-0.06195	0.1536	-0.34965	-0.39675						1.316	0.734	1.316	1.078	1.316	0.787	1.316	0.832		1.318	197.807	1.318	315.998	1.318	213.824	1.318	221.664
	0.1526	-0.06294	-0.06195	0.1526	-0.34965	-0.39675						1.318	0.706	1.318	1.083	1.318	0.738	1.318	0.832		1.32	198.757	1.32	317.469	1.32	214.827	1.32	222.781
	0.1516	-0.06294	-0.06209	0.1516	-0.35021	-0.39703						1.32	0.724	1.32	1.091	1.32	0.766	1.32	0.815		1.322	199.742	1.322	318.932	1.322	215.854	1.322	223.888
	0.1506	-0.06294	-0.06223	0.1506	-0.35064	-0.3976						1.322	0.733	1.322	1.081	1.322	0.759	1.322	0.822		1.324	200.729	1.324	320.4	1.324	216.884	1.324	225.017
	0.1496	-0.06308	-0.06238	0.1496	-0.35149	-0.39788						1.324	0.717	1.324	1.08	1.324	0.76	1.324	0.848		1.326	201.697	1.326	321.85	1.326	217.936	1.326	226.131
	0.1486	-0.06294	-0.06238	0.1486	-0.35191	-0.39802						1.326	0.724	1.326	1.067	1.326	0.781	1.326	0.827		1.328	202.696	1.328	323.312	1.328	218.982	1.328	227.275
	0.1476	-0.06322	-0.06252	0.1476	-0.35219	-0.39788						1.328	0.731	1.328	1.089	1.328	0.774	1.328	0.84		1.33	203.673	1.33	324.796	1.33	220.037	1.33	228.406
	0.1466	-0.06351	-0.06266	0.1466	-0.35248	-0.39816						1.33	0.708	1.33	1.089	1.33	0.775	1.33	0.812		1.332	204.646	1.332	326.28	1.332	221.084	1.332	229.536
	0.1456	-0.06337	-0.0628	0.1456	-0.35304	-0.39802						1.332	0.719	1.332	1.075	1.332	0.752	1.332	0.848		1.334	205.632	1.334	327.754	1.334	222.111	1.334	230.669
	0.1446	-0.06351	-0.06294	0.1446	-0.3529	-0.3983						1.334	0.715	1.334	1.085	1.334	0.763	1.334	0.833		1.336	206.636	1.336	329.247	1.336	223.172	1.336	231.834
	0.1436	-0.06407	-0.06308	0.1436	-0.35361	-0.39859						1.336	0.744	1.336	1.081	1.336	0.768	1.336	0.832		1.338	207.665	1.338	330.743	1.338	224.251	1.338	232.993
	0.1426	-0.06436	-0.06322	0.1426	-0.35403	-0.39901						1.338	0.746	1.338	1.087	1.338	0.781	1.338	0.833		1.34	208.705	1.34	332.244	1.34	225.312	1.34	234.172
	0.1416	-0.06436	-0.06337	0.1416	-0.35431	-0.39901						1.34	0.741	1.34	1.09	1.34	0.761	1.34	0.835		1.342	209.717	1.342	333.756	1.342	226.388	1.342	235.306
	0.1406	-0.06421	-0.06351	0.1406	-0.35488	-0.39929						1.342	0.73	1.342	1.086	1.342	0.778	1.342	0.846		1.344	210.738	1.344	335.266	1.344	227.488	1.344	236.485
	0.1396	-0.06421	-0.06365	0.1396	-0.35502	-0.39901						1.344	0.72	1.344	1.07	1.344	0.78	1.344	0.815		1.346	211.736	1.346	336.765	1.346	228.539	1.346	237.6
	0.1386	-0.06407	-0.06379	0.1386	-0.35573	-0.39887						1.346	0.736	1.346	1.07	1.346	0.756	1.346	0.823		1.348	212.758	1.348	338.27	1.348	229.605	1.348	238.77
	0.1376	-0.06421	-0.06393	0.1376	-0.35587	-0.39929						1.348	0.714	1.348	1.093	1.348	0.77	1.348	0.834		1.35	213.77	1.35	339.79	1.35	230.706	1.35	239.943
	0.1366	-0.0645	-0.06407	0.1366	-0.35644	-0.39958						1.35	0.737	1.35	1.065	1.35	0.777	1.35	0.812		1.352	214.815	1.352	341.296	1.352	231.806	1.352	241.097
	0.1356	-0.06464	-0.06421	0.1356	-0.35686	-0.4						1.352	0.733	1.352	1.079	1.352	0.773	1.352	0.837		1.354	215.828	1.354	342.821	1.354	232.888	1.354	242.278
	0.1346	-0.06492	-0.0645	0.1346	-0.357	-0.4						1.354	0.728	1.354	1.076	1.354	0.783	1.354	0.822		1.356	216.895	1.356	344.368	1.356	233.989	1.356	243.422
	0.1336	-0.06478	-0.0645	0.1336	-0.35743	-0.40014						1.356	0.734	1.356	1.085	1.356	0.771	1.356	0.824		1.358	217.927	1.358	345.902	1.358	235.089	1.358	244.611
	0.1326	-0.06478	-0.06478	0.1326	-0.35785	-0.40042						1.358	0.731	1.358	1.09	1.358	0.767	1.358	0.826		1.36	218.974	1.36	347.451	1.36	236.168	1.36	245.776
	0.1316	-0.06506	-0.06492	0.1316	-0.35799	-0.40042						1.36	0.737	1.36	1.082	1.36	0.76	1.36	0.831		1.362	220.01	1.362	348.996	1.362	237.297	1.362	246.987
	0.1306	-0.06506	-0.06506	0.1306	-0.35856	-0.40085						1.362	0.726	1.362	1.078	1.362	0.785	1.362	0.856		1.364	221.067	1.364	350.539	1.364	238.429	1.364	248.189
	0.1296	-0.06521	-0.06521	0.1296	-0.35912	-0.40141						1.364	0.747	1.364	1.096	1.364	0.794	1.364	0.814		1.366	222.155	1.366	352.11	1.366	239.546	1.366	249.362
	0.1286	-0.06535	-0.06535	0.1286	-0.35941	-0.4017						1.366	0.733	1.366	1.065	1.366	0.773	1.366	0.824		1.368	223.214	1.368	353.652	1.368	240.65	1.368	250.554
	0.1276	-0.06535	-0.06563	0.1276	-0.35983	-0.4017						1.368	0.733	1.368	1.07	1.368	0.771	1.368	0.819		1.37	224.249	1.37	355.208	1.37	241.763	1.37	251.753
	0.1266	-0.06535	-0.06577	0.1266	-0.35997	-0.40184						1.37	0.745	1.37	1.074	1.37	0.758	1.37	0.832		1.372	225.34	1.372	356.777	1.372	242.866	1.372	252.957
	0.1256	-0.06535	-0.06591	0.1256	-0.3604	-0.40226						1.372	0.726	1.372	1.072	1.372	0.759	1.372	0.823		1.374	226.4	1.374	358.327	1.374	243.976	1.374	254.135
	0.1246	-0.06563	-0.06605	0.1246	-0.3611	-0.40269						1.374	0.734	1.374	1.082	1.374	0.776	1.374	0.82		1.376	227.452	1.376	359.921	1.376	245.124	1.376	255.344
	0.1236	-0.06577	-0.0662	0.1236	-0.36139	-0.40269						1.376	0.708	1.376	1.088	1.376	0.783	1.376	0.833		1.378	228.515	1.378	361.496	1.378	246.236	1.378	256.584
	0.1226	-0.06591	-0.06634	0.1226	-0.36195	-0.40269						1.378	0.745	1.378	1.077	1.378	0.76	1.378	0.841		1.38	229.597	1.38	363.078	1.38	247.372	1.38	257.785
	0.1216	-0.06605	-0.06662	0.1216	-0.36238	-0.40297						1.38	0.721	1.38	1.076	1.38	0.765	1.38	0.795		1.382	230.637	1.382	364.649	1.382	248.52	1.382	258.969
	0.1206	-0.0662	-0.06676	0.1206	-0.36238	-0.40283						1.382	0.713	1.382	1.071	1.382	0.788	1.382	0.817		1.384	231.72	1.384	366.248	1.384	249.68	1.384	260.191
	0.1196	-0.0662	-0.0669	0.1196	-0.36294	-0.40311						1.384	0.75	1.384	1.08	1.384	0.776	1.384	0.834		1.386	232.848	1.386	367.842	1.386	250.821	1.386	261.418
	0.1186	-0.0662	-0.06704	0.1186	-0.36351	-0.40311						1.386	0.745	1.386	1.063	1.386	0.784	1.386	0.821		1.388	233.928	1.388	369.431	1.388	251.976	1.388	262.624
	0.1176	-0.06634	-0.06733	0.1176	-0.36379	-0.40325						1.388	0.724	1.388	1.082	1.388	0.77	1.388	0.819		1.39	235.011	1.39	371.041	1.39	253.109	1.39	263.839
	0.1166	-0.06648	-0.06747	0.1166	-0.36436	-0.40396						1.39	0.731	1.39	1.075	1.39	0.758	1.39	0.815		1.392	236.113	1.392	372.649	1.392	254.224	1.392	265.094
	0.1156	-0.06648	-0.06761	0.1156	-0.3645	-0.40382						1.392	0.736	1.392	1.078	1.392	0.751	1.392	0.81		1.394	237.211	1.394	374.247	1.394	255.369	1.394	266.296
	0.1146	-0.06676	-0.06789	0.1146	-0.36506	-0.40396						1.394	0.741	1.394	1.06	1.394	0.763	1.394	0.824		1.396	238.313	1.396	375.866	1.396	256.53	1.396	267.541
	0.1136	-0.0669	-0.06803	0.1136	-0.36549	-0.40424						1.396	0.715	1.396	1.09	1.396	0.762	1.396	0.841		1.398	239.429	1.398	377.5	1.398	257.678	1.398	268.812
	0.1126	-0.0669	-0.06832	0.1126	-0.36577	-0.40481						1.398	0.744	1.398	1.079	1.398	0.76	1.398	0.845		1.4	240.527	1.4	379.156	1.4	258.833	1.4	270.07
	0.1116	-0.06719	-0.06846	0.1116	-0.36634	-0.40495						1.4	0.748	1.4	1.106	1.4	0.776	1.4	0.811		1.402	241.657	1.402	380.816	1.402	259.991	1.402	271.288
	0.1106	-0.06747	-0.06874	0.1106	-0.36676	-0.40537						1.402	0.735	1.402	1.082	1.402	0.76	1.402	0.824		1.404	242.778	1.404	382.456	1.404	261.158	1.404	272.515
	0.1096	-0.06747	-0.06888	0.1096	-0.36704	-0.40537						1.404	0.731	1.404	1.067	1.404	0.779	1.404	0.803		1.406	243.864	1.406	384.073	1.406	262.348	1.406	273.77
	0.1086	-0.06747	-0.06902	0.1086	-0.36761	-0.40608						1.406	0.728	1.406	1.075	1.406	0.781	1.406	0.824		1.408	244.999	1.408	385.72	1.408	263.567	1.408	275.046
	0.1076	-0.06733	-0.06931	0.1076	-0.36775	-0.40594						1.408	0.724	1.408	1.077	1.408	0.787	1.408	0.846		1.41	246.135	1.41	387.389	1.41	264.772	1.41	276.335
	0.1066	-0.06747	-0.06945	0.1066	-0.36832	-0.40636						1.41	0.763	1.41	1.079	1.41	0.798	1.41	0.829		1.412	247.278	1.412	389.02	1.412	265.969	1.412	277.618
	0.1056	-0.06775	-0.06973	0.1056	-0.36874	-0.40665						1.412	0.741	1.412	1.083	1.412	0.767	1.412	0.826		1.414	248.42	1.414	390.716	1.414	267.17	1.414	278.859
	0.1046	-0.06789	-0.07001	0.1046	-0.36917	-0.40693						1.414	0.732	1.414	1.097	1.414	0.771	1.414	0.803		1.416	249.557	1.416	392.402	1.416	268.345	1.416	280.139
	0.1036	-0.06789	-0.07016	0.1036	-0.36959	-0.40721						1.416	0.742	1.416	1.081	1.416	0.764	1.416	0.833		1.418	250.739	1.418	394.069	1.418	269.537	1.418	281.421
	0.1026	-0.06803	-0.07044	0.1026	-0.37001	-0.40707						1.418	0.756	1.418	1.067	1.418	0.78	1.418	0.821		1.42	251.888	1.42	395.731	1.42	270.723	1.42	282.694
	0.1016	-0.06832	-0.07072	0.1016	-0.37058	-0.40707						1.42	0.745	1.42	1.073	1.42	0.755	1.42	0.815		1.422	253.062	1.422	397.39	1.422	271.932	1.422	283.974
	0.1006	-0.0686	-0.07086	0.1006	-0.371	-0.40721						1.422	0.742	1.422	1.054	1.422	0.799	1.422	0.819		1.424	254.213	1.424	399.066	1.424	273.174	1.424	285.234
	0.0996	-0.0686	-0.07115	0.0996	-0.37115	-0.40721						1.424	0.731	1.424	1.089	1.424	0.781	1.424	0.812		1.426	255.349	1.426	400.799	1.426	274.395	1.426	286.534
	0.0986	-0.06874	-0.07143	0.0986	-0.37214	-0.40806						1.426	0.726	1.426	1.091	1.426	0.774	1.426	0.854		1.428	256.509	1.428	402.485	1.428	275.605	1.428	287.841
	0.0976	-0.06874	-0.07171	0.0976	-0.3727	-0.40849						1.428	0.742	1.428	1.082	1.428	0.765	1.428	0.792		1.43	257.689	1.43	404.191	1.43	276.813	1.43	289.114
	0.0966	-0.06874	-0.07185	0.0966	-0.37284	-0.40863						1.43	0.749	1.43	1.087	1.43	0.762	1.43	0.823		1.432	258.862	1.432	405.895	1.432	277.989	1.432	290.404
	0.0956	-0.06902	-0.07214	0.0956	-0.37327	-0.40877						1.432	0.738	1.432	1.085	1.432	0.734	1.432	0.815		1.434	260.034	1.434	407.62	1.434	279.178	1.434	291.723
	0.0946	-0.06902	-0.07242	0.0946	-0.37369	-0.40877						1.434	0.734	1.434	1.065	1.434	0.769	1.434	0.821		1.436	261.205	1.436	409.333	1.436	280.415	1.436	293.009
	0.0936	-0.06902	-0.0727	0.0936	-0.37412	-0.40877						1.436	0.758	1.436	1.096	1.436	0.789	1.436	0.829		1.438	262.415	1.438	411.078	1.438	281.675	1.438	294.303
	0.0926	-0.06959	-0.07298	0.0926	-0.37468	-0.40919						1.438	0.759	1.438	1.083	1.438	0.777	1.438	0.787		1.44	263.63	1.44	412.793	1.44	282.94	1.44	295.576
	0.0916	-0.06973	-0.07327	0.0916	-0.37496	-0.40948						1.44	0.743	1.44	1.073	1.44	0.791	1.44	0.805		1.442	264.814	1.442	414.501	1.442	284.198	1.442	296.911
	0.0906	-0.07001	-0.07355	0.0906	-0.37553	-0.40976						1.442	0.75	1.442	1.06	1.442	0.793	1.442	0.823		1.444	266.018	1.444	416.222	1.444	285.468	1.444	298.203
	0.0896	-0.0703	-0.07383	0.0896	-0.3761	-0.41018						1.444	0.729	1.444	1.08	1.444	0.774	1.444	0.835		1.446	267.198	1.446	417.982	1.446	286.716	1.446	299.542
	0.0886	-0.0703	-0.07412	0.0886	-0.3761	-0.41018						1.446	0.747	1.446	1.087	1.446	0.787	1.446	0.821		1.448	268.4	1.448	419.722	1.448	287.984	1.448	300.896
	0.0876	-0.0703	-0.07454	0.0876	-0.37666	-0.41047						1.448	0.734	1.448	1.083	1.448	0.769	1.448	0.836		1.45	269.585	1.45	421.487	1.45	289.238	1.45	302.229
	0.0866	-0.0703	-0.07482	0.0866	-0.37709	-0.41075						1.45	0.747	1.45	1.087	1.45	0.796	1.45	0.834		1.452	270.803	1.452	423.258	1.452	290.514	1.452	303.601
	0.0856	-0.07044	-0.07511	0.0856	-0.37737	-0.41117						1.452	0.748	1.452	1.093	1.452	0.781	1.452	0.831		1.454	272.005	1.454	425.013	1.454	291.807	1.454	304.939
	0.0846	-0.07044	-0.07539	0.0846	-0.37808	-0.41146						1.454	0.732	1.454	1.067	1.454	0.786	1.454	0.824		1.456	273.213	1.456	426.781	1.456	293.084	1.456	306.298
	0.0836	-0.07058	-0.07581	0.0836	-0.3785	-0.41146						1.456	0.742	1.456	1.082	1.456	0.781	1.456	0.818		1.458	274.424	1.458	428.542	1.458	294.364	1.458	307.621
	0.0826	-0.07086	-0.0761	0.0826	-0.37921	-0.41174						1.458	0.735	1.458	1.063	1.458	0.785	1.458	0.815		1.46	275.649	1.46	430.307	1.46	295.652	1.46	308.954
	0.0816	-0.071	-0.07638	0.0816	-0.37949	-0.41188						1.46	0.756	1.46	1.077	1.46	0.789	1.46	0.812		1.462	276.886	1.462	432.07	1.462	296.952	1.462	310.32
	0.0806	-0.07115	-0.0768	0.0806	-0.37977	-0.41202						1.462	0.743	1.462	1.074	1.462	0.805	1.462	0.831		1.464	278.134	1.464	433.847	1.464	298.297	1.464	311.669
	0.0796	-0.07129	-0.07709	0.0796	-0.38062	-0.41287						1.464	0.758	1.464	1.082	1.464	0.783	1.464	0.811		1.466	279.376	1.466	435.636	1.466	299.597	1.466	313.019
	0.0786	-0.07143	-0.07751	0.0786	-0.38091	-0.41315						1.466	0.745	1.466	1.078	1.466	0.784	1.466	0.808		1.468	280.609	1.468	437.42	1.468	300.891	1.468	314.366
	0.0776	-0.07143	-0.07779	0.0776	-0.38147	-0.4133						1.468	0.739	1.468	1.071	1.468	0.783	1.468	0.817		1.47	281.86	1.47	439.216	1.47	302.204	1.47	315.716
	0.0766	-0.07171	-0.07822	0.0766	-0.3819	-0.41372						1.47	0.753	1.47	1.077	1.47	0.788	1.47	0.81		1.472	283.121	1.472	441.001	1.472	303.535	1.472	317.076
	0.0756	-0.07185	-0.07864	0.0756	-0.38218	-0.41358						1.472	0.747	1.472	1.049	1.472	0.799	1.472	0.809		1.474	284.375	1.474	442.76	1.474	304.857	1.474	318.428
	0.0746	-0.07185	-0.07907	0.0746	-0.3826	-0.41386						1.474	0.756	1.474	1.056	1.474	0.796	1.474	0.806		1.476	285.656	1.476	444.551	1.476	306.19	1.476	319.805
	0.0736	-0.07199	-0.07935	0.0736	-0.38331	-0.414						1.476	0.759	1.476	1.07	1.476	0.795	1.476	0.83		1.478	286.89	1.478	446.336	1.478	307.511	1.478	321.203
	0.0726	-0.07228	-0.07977	0.0726	-0.38373	-0.41443						1.478	0.732	1.478	1.051	1.478	0.773	1.478	0.831		1.48	288.146	1.48	448.119	1.48	308.857	1.48	322.589
	0.0716	-0.07242	-0.0802	0.0716	-0.38444	-0.41485						1.48	0.751	1.48	1.067	1.48	0.811	1.48	0.816		1.482	289.417	1.482	449.931	1.482	310.186	1.482	323.987
	0.0706	-0.07242	-0.08062	0.0706	-0.38472	-0.41485						1.482	0.748	1.482	1.067	1.482	0.774	1.482	0.82		1.484	290.651	1.484	451.752	1.484	311.531	1.484	325.361
	0.0696	-0.07256	-0.08105	0.0696	-0.38515	-0.41499						1.484	0.729	1.484	1.08	1.484	0.787	1.484	0.807		1.486	291.934	1.486	453.586	1.486	312.867	1.486	326.755
	0.0686	-0.0727	-0.08147	0.0686	-0.38571	-0.41556						1.486	0.753	1.486	1.077	1.486	0.789	1.486	0.819		1.488	293.209	1.488	455.394	1.488	314.219	1.488	328.127
	0.0676	-0.07298	-0.0819	0.0676	-0.38628	-0.4157						1.488	0.73	1.488	1.076	1.488	0.784	1.488	0.806		1.49	294.48	1.49	457.286	1.49	315.533	1.49	329.502
	0.0666	-0.07355	-0.08232	0.0666	-0.38699	-0.41641						1.49	0.754	1.49	1.088	1.49	0.778	1.49	0.813		1.492	295.745	1.492	459.127	1.492	316.889	1.492	330.903
	0.0656	-0.07369	-0.08289	0.0656	-0.38741	-0.41697						1.492	0.743	1.492	1.068	1.492	0.8	1.492	0.828		1.494	297.047	1.494	460.961	1.494	318.26	1.494	332.345
	0.0646	-0.07369	-0.08331	0.0646	-0.38784	-0.41726						1.494	0.746	1.494	1.058	1.494	0.786	1.494	0.796		1.496	298.342	1.496	462.809	1.496	319.618	1.496	333.697
	0.0636	-0.07383	-0.08373	0.0636	-0.38826	-0.41711						1.496	0.758	1.496	1.079	1.496	0.8	1.496	0.803		1.498	299.623	1.498	464.668	1.498	321.006	1.498	335.116
	0.0626	-0.07412	-0.0843	0.0626	-0.38868	-0.4174						1.498	0.727	1.498	1.056	1.498	0.784	1.498	0.815		1.5	300.911	1.5	466.503	1.5	322.366	1.5	336.514
	0.0616	-0.0744	-0.08472	0.0616	-0.38897	-0.41768						1.5	0.748	1.5	1.086	1.5	0.778	1.5	0.814		1.502	302.2	1.502	468.41	1.502	323.718	1.502	337.925
	0.0606	-0.07468	-0.08529	0.0606	-0.38982	-0.4181						1.502	0.743	1.502	1.076	1.502	0.78	1.502	0.803		1.504	303.493	1.504	470.251	1.504	325.07	1.504	339.351
	0.0596	-0.07496	-0.08571	0.0596	-0.39024	-0.41825						1.504	0.73	1.504	1.072	1.504	0.786	1.504	0.805		1.506	304.759	1.506	472.149	1.506	326.439	1.506	340.756
	0.0586	-0.07496	-0.08628	0.0586	-0.39095	-0.41867						1.506	0.742	1.506	1.082	1.506	0.777	1.506	0.82		1.508	306.077	1.508	474.041	1.508	327.847	1.508	342.168
	0.0576	-0.07496	-0.0867	0.0576	-0.39151	-0.41881						1.508	0.75	1.508	1.06	1.508	0.814	1.508	0.805		1.51	307.406	1.51	475.918	1.51	329.265	1.51	343.59
	0.0566	-0.07511	-0.08727	0.0566	-0.3918	-0.41895						1.51	0.731	1.51	1.077	1.51	0.793	1.51	0.815		1.512	308.69	1.512	477.814	1.512	330.669	1.512	345.015
	0.0556	-0.07525	-0.08769	0.0556	-0.39264	-0.41938						1.512	0.759	1.512	1.09	1.512	0.792	1.512	0.795		1.514	310.029	1.514	479.735	1.514	332.065	1.514	346.428
	0.0546	-0.07539	-0.08826	0.0546	-0.39335	-0.41952						1.514	0.761	1.514	1.048	1.514	0.797	1.514	0.793		1.516	311.379	1.516	481.588	1.516	333.441	1.516	347.834
	0.0536	-0.07553	-0.08883	0.0536	-0.39378	-0.41994						1.516	0.748	1.516	1.072	1.516	0.783	1.516	0.804		1.518	312.693	1.518	483.489	1.518	334.854	1.518	349.287
	0.0526	-0.07567	-0.08953	0.0526	-0.39477	-0.42037						1.518	0.737	1.518	1.072	1.518	0.786	1.518	0.828		1.52	314.008	1.52	485.413	1.52	336.262	1.52	350.758
	0.0516	-0.07595	-0.0901	0.0516	-0.39505	-0.42037						1.52	0.739	1.52	1.081	1.52	0.794	1.52	0.812		1.522	315.324	1.522	487.342	1.522	337.695	1.522	352.17
	0.0506	-0.0761	-0.09066	0.0506	-0.39547	-0.42093						1.522	0.745	1.522	1.07	1.522	0.815	1.522	0.773		1.524	316.666	1.524	489.263	1.524	339.146	1.524	353.556
	0.0496	-0.07624	-0.09123	0.0496	-0.3959	-0.4215						1.524	0.744	1.524	1.076	1.524	0.81	1.524	0.775		1.526	317.997	1.526	491.188	1.526	340.593	1.526	354.953
	0.0486	-0.07638	-0.0918	0.0486	-0.39618	-0.42178						1.526	0.743	1.526	1.069	1.526	0.8	1.526	0.803		1.528	319.346	1.528	493.12	1.528	342.028	1.528	356.407
	0.0476	-0.07666	-0.09236	0.0476	-0.39703	-0.42263						1.528	0.757	1.528	1.084	1.528	0.787	1.528	0.796		1.53	320.701	1.53	495.077	1.53	343.47	1.53	357.856
	0.0466	-0.0768	-0.09307	0.0466	-0.3976	-0.42291						1.53	0.741	1.53	1.083	1.53	0.798	1.53	0.799		1.532	322.055	1.532	497.03	1.532	344.888	1.532	359.274
	0.0456	-0.07709	-0.09364	0.0456	-0.3983	-0.42277						1.532	0.745	1.532	1.062	1.532	0.786	1.532	0.786		1.534	323.393	1.534	498.954	1.534	346.329	1.534	360.718
	0.0446	-0.07723	-0.09434	0.0446	-0.39873	-0.4232						1.534	0.743	1.534	1.077	1.534	0.792	1.534	0.82		1.536	324.77	1.536	500.944	1.536	347.808	1.536	362.221
	0.0436	-0.07737	-0.09491	0.0436	-0.39901	-0.42348						1.536	0.746	1.536	1.086	1.536	0.801	1.536	0.804		1.538	326.094	1.538	502.908	1.538	349.25	1.538	363.685
	0.0426	-0.07765	-0.09562	0.0426	-0.4	-0.4239						1.538	0.734	1.538	1.074	1.538	0.8	1.538	0.81		1.54	327.477	1.54	504.87	1.54	350.698	1.54	365.174
	0.0416	-0.07793	-0.09632	0.0416	-0.40099	-0.42405						1.54	0.751	1.54	1.071	1.54	0.802	1.54	0.811		1.542	328.833	1.542	506.813	1.542	352.142	1.542	366.638
	0.0406	-0.07808	-0.09703	0.0406	-0.40127	-0.42447						1.542	0.755	1.542	1.071	1.542	0.777	1.542	0.796		1.544	330.217	1.544	508.796	1.544	353.602	1.544	368.1
	0.0396	-0.07822	-0.09774	0.0396	-0.40184	-0.42461						1.544	0.742	1.544	1.063	1.544	0.79	1.544	0.789		1.546	331.596	1.546	510.754	1.546	355.077	1.546	369.549
	0.0386	-0.07836	-0.09844	0.0386	-0.40255	-0.42475						1.546	0.751	1.546	1.072	1.546	0.812	1.546	0.8		1.548	332.992	1.548	512.754	1.548	356.539	1.548	371.056
	0.0376	-0.0785	-0.09915	0.0376	-0.40311	-0.42504						1.548	0.745	1.548	1.081	1.548	0.782	1.548	0.817		1.55	334.345	1.55	514.746	1.55	358.018	1.55	372.562
	0.0366	-0.07893	-0.09986	0.0366	-0.40325	-0.42546						1.55	0.73	1.55	1.084	1.55	0.801	1.55	0.812		1.552	335.732	1.552	516.773	1.552	359.487	1.552	374.071
	0.0356	-0.07907	-0.10057	0.0356	-0.40354	-0.42574						1.552	0.755	1.552	1.092	1.552	0.801	1.552	0.8		1.554	337.129	1.554	518.813	1.554	361.005	1.554	375.53
	0.0346	-0.07949	-0.10127	0.0346	-0.40424	-0.42631						1.554	0.754	1.554	1.079	1.554	0.79	1.554	0.785		1.556	338.529	1.556	520.783	1.556	362.46	1.556	377.045
	0.0336	-0.0802	-0.10198	0.0336	-0.40467	-0.42673						1.556	0.744	1.556	1.056	1.556	0.802	1.556	0.81		1.558	339.917	1.558	522.792	1.558	363.944	1.558	378.505
	0.0326	-0.08006	-0.10269	0.0326	-0.40509	-0.42687						1.558	0.733	1.558	1.075	1.558	0.793	1.558	0.768		1.56	341.328	1.56	524.804	1.56	365.42	1.56	379.996
	0.0316	-0.0802	-0.10354	0.0316	-0.4058	-0.42758						1.56	0.765	1.56	1.077	1.56	0.798	1.56	0.798		1.562	342.74	1.562	526.824	1.562	366.961	1.562	381.464
	0.0306	-0.08048	-0.10424	0.0306	-0.40608	-0.42772						1.562	0.745	1.562	1.072	1.562	0.814	1.562	0.8		1.564	344.141	1.564	528.849	1.564	368.491	1.564	382.969
	0.0296	-0.08062	-0.10509	0.0296	-0.40665	-0.42786						1.564	0.753	1.564	1.053	1.564	0.804	1.564	0.789		1.566	345.572	1.566	530.856	1.566	370.004	1.566	384.47
	0.0286	-0.08091	-0.1058	0.0286	-0.4075	-0.42857						1.566	0.744	1.566	1.085	1.566	0.789	1.566	0.806		1.568	346.984	1.568	532.882	1.568	371.488	1.568	385.985
	0.0276	-0.08105	-0.10651	0.0276	-0.40806	-0.42871						1.568	0.74	1.568	1.063	1.568	0.792	1.568	0.77		1.57	348.39	1.57	534.931	1.57	373.039	1.57	387.455
	0.0266	-0.08105	-0.10736	0.0266	-0.40863	-0.42914						1.57	0.734	1.57	1.085	1.57	0.815	1.57	0.785		1.572	349.788	1.572	536.973	1.572	374.549	1.572	388.946
	0.0256	-0.08147	-0.10806	0.0256	-0.40919	-0.42956						1.572	0.745	1.572	1.08	1.572	0.791	1.572	0.784		1.574	351.224	1.574	539.069	1.574	376.045	1.574	390.455
	0.0246	-0.08175	-0.10891	0.0246	-0.40962	-0.42956						1.574	0.754	1.574	1.073	1.574	0.788	1.574	0.793		1.576	352.66	1.576	541.087	1.576	377.602	1.576	391.966
	0.0236	-0.08204	-0.10976	0.0236	-0.41033	-0.43013						1.576	0.752	1.576	1.077	1.576	0.803	1.576	0.793		1.578	354.097	1.578	543.197	1.578	379.116	1.578	393.517
	0.0226	-0.08218	-0.11061	0.0226	-0.41089	-0.43027						1.578	0.754	1.578	1.079	1.578	0.79	1.578	0.789		1.58	355.558	1.58	545.261	1.58	380.643	1.58	395.022
	0.0216	-0.0826	-0.11146	0.0216	-0.41174	-0.4314						1.58	0.753	1.58	1.079	1.58	0.802	1.58	0.787		1.582	357.032	1.582	547.344	1.582	382.196	1.582	396.549
	0.0206	-0.08289	-0.11216	0.0206	-0.41259	-0.43211						1.582	0.768	1.582	1.083	1.582	0.798	1.582	0.797		1.584	358.474	1.584	549.444	1.584	383.737	1.584	398.076
	0.0196	-0.08274	-0.11301	0.0196	-0.41287	-0.43197						1.584	0.733	1.584	1.075	1.584	0.8	1.584	0.791		1.586	359.898	1.586	551.523	1.586	385.307	1.586	399.619
	0.0186	-0.08317	-0.11386	0.0186	-0.41372	-0.43267						1.586	0.752	1.586	1.08	1.586	0.805	1.586	0.81		1.588	361.377	1.588	553.614	1.588	386.861	1.588	401.178
	0.0176	-0.08331	-0.11471	0.0176	-0.41429	-0.43296						1.588	0.735	1.588	1.064	1.588	0.804	1.588	0.782		1.59	362.817	1.59	555.697	1.59	388.425	1.59	402.696
	0.0166	-0.08359	-0.11556	0.0166	-0.41471	-0.43296						1.59	0.746	1.59	1.066	1.59	0.802	1.59	0.78		1.592	364.279	1.592	557.805	1.592	389.995	1.592	404.25
	0.0156	-0.08373	-0.11641	0.0156	-0.41556	-0.43352						1.592	0.758	1.592	1.092	1.592	0.794	1.592	0.791		1.594	365.764	1.594	559.917	1.594	391.534	1.594	405.767
	0.0146	-0.08416	-0.1174	0.0146	-0.41655	-0.43395						1.594	0.747	1.594	1.078	1.594	0.807	1.594	0.767		1.596	367.211	1.596	562.024	1.596	393.132	1.596	407.257
	0.0136	-0.08444	-0.11825	0.0136	-0.41726	-0.43437						1.596	0.748	1.596	1.061	1.596	0.799	1.596	0.745		1.598	368.685	1.598	564.12	1.598	394.699	1.598	408.719
	0.0126	-0.08472	-0.11909	0.0126	-0.41782	-0.43465						1.598	0.741	1.598	1.086	1.598	0.795	1.598	0.764		1.6	370.155	1.6	566.252	1.6	396.28	1.6	410.229
	0.0116	-0.08501	-0.11994	0.0116	-0.4181	-0.43465						1.6	0.757	1.6	1.074	1.6	0.802	1.6	0.769		1.602	371.676	1.602	568.396	1.602	397.847	1.602	411.768
	0.0106	-0.08543	-0.12079	0.0106	-0.41895	-0.4355						1.602	0.766	1.602	1.077	1.602	0.791	1.602	0.767		1.604	373.181	1.604	570.532	1.604	399.421	1.604	413.322
	0.0096	-0.08557	-0.12164	0.0096	-0.41966	-0.43579						1.604	0.757	1.604	1.073	1.604	0.799	1.604	0.78		1.606	374.685	1.606	572.658	1.606	401.027	1.606	414.873
	0.0086	-0.08571	-0.12263	0.0086	-0.42008	-0.43635						1.606	0.747	1.606	1.066	1.606	0.806	1.606	0.789		1.608	376.178	1.608	574.794	1.608	402.612	1.608	416.441
	0.0076	-0.086	-0.12348	0.0076	-0.42079	-0.43663						1.608	0.755	1.608	1.064	1.608	0.782	1.608	0.794		1.61	377.673	1.61	576.915	1.61	404.167	1.61	418.022
	0.0066	-0.08642	-0.12447	0.0066	-0.4215	-0.43706						1.61	0.731	1.61	1.075	1.61	0.769	1.61	0.772		1.612	379.151	1.612	579.063	1.612	405.761	1.612	419.577
	0.0056	-0.08699	-0.12532	0.0056	-0.42221	-0.43734						1.612	0.757	1.612	1.059	1.612	0.822	1.612	0.787		1.614	380.68	1.614	581.19	1.614	407.41	1.614	421.144
	0.0046	-0.08713	-0.12617	0.0046	-0.4232	-0.43777						1.614	0.766	1.614	1.062	1.614	0.816	1.614	0.769		1.616	382.216	1.616	583.356	1.616	409.039	1.616	422.698
	0.0036	-0.08769	-0.12702	0.0036	-0.42376	-0.43819						1.616	0.757	1.616	1.085	1.616	0.808	1.616	0.788		1.618	383.738	1.618	585.554	1.618	410.652	1.618	424.275
	0.0026	-0.08784	-0.12786	0.0026	-0.42433	-0.43847						1.618	0.766	1.618	1.079	1.618	0.792	1.618	0.769		1.62	385.309	1.62	587.71	1.62	412.245	1.62	425.799
	0.0016	-0.08812	-0.12885	0.0016	-0.42504	-0.43876						1.62	0.768	1.62	1.071	1.62	0.787	1.62	0.76		1.622	386.855	1.622	589.898	1.622	413.851	1.622	427.362
	0.0006	-0.0884	-0.1297	0.0006	-0.42546	-0.4389						1.622	0.771	1.622	1.076	1.622	0.786	1.622	0.758		1.624	388.417	1.624	592.078	1.624	415.466	1.624	428.939
	-0.0004	-0.08854	-0.13069	-0.0004	-0.42631	-0.43932						1.624	0.751	1.624	1.063	1.624	0.798	1.624	0.787		1.626	389.956	1.626	594.245	1.626	417.089	1.626	430.533
	-0.0014	-0.08883	-0.13154	-0.0014	-0.42702	-0.43946						1.626	0.752	1.626	1.067	1.626	0.814	1.626	0.777		1.628	391.486	1.628	596.457	1.628	418.783	1.628	432.109
	-0.0024	-0.08911	-0.13239	-0.0024	-0.42758	-0.44003						1.628	0.74	1.628	1.099	1.628	0.815	1.628	0.767		1.63	393.021	1.63	598.687	1.63	420.418	1.63	433.642
	-0.0034	-0.08939	-0.13324	-0.0034	-0.42885	-0.44074						1.63	0.765	1.63	1.078	1.63	0.783	1.63	0.745		1.632	394.567	1.632	600.904	1.632	421.998	1.632	435.218
	-0.0044	-0.08996	-0.13423	-0.0044	-0.4297	-0.4413						1.632	0.754	1.632	1.075	1.632	0.79	1.632	0.752		1.634	396.112	1.634	603.105	1.634	423.668	1.634	436.741
	-0.0054	-0.0901	-0.13508	-0.0054	-0.43027	-0.44144						1.634	0.743	1.634	1.068	1.634	0.794	1.634	0.762		1.636	397.638	1.636	605.313	1.636	425.287	1.636	438.329
	-0.0064	-0.09038	-0.13593	-0.0064	-0.43098	-0.44187						1.636	0.742	1.636	1.072	1.636	0.808	1.636	0.763		1.638	399.219	1.638	607.527	1.638	426.951	1.638	439.883
	-0.0074	-0.09081	-0.13692	-0.0074	-0.43126	-0.44187						1.638	0.763	1.638	1.078	1.638	0.784	1.638	0.752		1.64	400.8	1.64	609.779	1.64	428.603	1.64	441.468
	-0.0084	-0.09109	-0.13777	-0.0084	-0.43211	-0.44257						1.64	0.748	1.64	1.072	1.64	0.789	1.64	0.767		1.642	402.331	1.642	611.997	1.642	430.222	1.642	443.052
	-0.0094	-0.09151	-0.13861	-0.0094	-0.43267	-0.443						1.642	0.743	1.642	1.073	1.642	0.797	1.642	0.753		1.644	403.91	1.644	614.226	1.644	431.884	1.644	444.639
	-0.0104	-0.0918	-0.1396	-0.0104	-0.43338	-0.44342						1.644	0.766	1.644	1.059	1.644	0.805	1.644	0.772		1.646	405.479	1.646	616.454	1.646	433.579	1.646	446.228
	-0.0114	-0.09236	-0.14045	-0.0114	-0.43423	-0.44385						1.646	0.765	1.646	1.071	1.646	0.798	1.646	0.749		1.648	407.088	1.648	618.672	1.648	435.242	1.648	447.805
	-0.0124	-0.09264	-0.1413	-0.0124	-0.43479	-0.44413						1.648	0.762	1.648	1.051	1.648	0.785	1.648	0.746		1.65	408.703	1.65	620.901	1.65	436.917	1.65	449.388
	-0.0134	-0.09279	-0.14215	-0.0134	-0.4355	-0.44498						1.65	0.764	1.65	1.061	1.65	0.812	1.65	0.766		1.652	410.302	1.652	623.128	1.652	438.591	1.652	450.996
	-0.0144	-0.09321	-0.143	-0.0144	-0.43621	-0.44526						1.652	0.755	1.652	1.062	1.652	0.792	1.652	0.756		1.654	411.887	1.654	625.372	1.654	440.284	1.654	452.591
	-0.0154	-0.09364	-0.14385	-0.0154	-0.43678	-0.4454						1.654	0.761	1.654	1.065	1.654	0.81	1.654	0.757		1.656	413.483	1.656	627.63	1.656	442.013	1.656	454.184
	-0.0164	-0.09406	-0.1447	-0.0164	-0.43777	-0.44597						1.656	0.744	1.656	1.073	1.656	0.811	1.656	0.746		1.658	415.073	1.658	629.898	1.658	443.74	1.658	455.77
	-0.0174	-0.09448	-0.14554	-0.0174	-0.43847	-0.44639						1.658	0.741	1.658	1.066	1.658	0.83	1.658	0.755		1.66	416.661	1.66	632.139	1.66	445.477	1.66	457.341
	-0.0184	-0.09491	-0.14639	-0.0184	-0.43918	-0.44682						1.66	0.762	1.66	1.056	1.66	0.794	1.66	0.742		1.662	418.271	1.662	634.426	1.662	447.167	1.662	458.904
	-0.0194	-0.09519	-0.14724	-0.0194	-0.44017	-0.44738						1.662	0.745	1.662	1.076	1.662	0.791	1.662	0.748		1.664	419.896	1.664	636.726	1.664	448.847	1.664	460.547
	-0.0204	-0.09562	-0.14809	-0.0204	-0.44074	-0.44767						1.664	0.773	1.664	1.075	1.664	0.798	1.664	0.757		1.666	421.528	1.666	639.002	1.666	450.541	1.666	462.155
	-0.0214	-0.09576	-0.14894	-0.0214	-0.44158	-0.44851						1.666	0.749	1.666	1.066	1.666	0.787	1.666	0.759		1.668	423.119	1.668	641.317	1.668	452.253	1.668	463.762
	-0.0224	-0.09618	-0.14979	-0.0224	-0.44229	-0.44894						1.668	0.747	1.668	1.071	1.668	0.794	1.668	0.739		1.67	424.729	1.67	643.608	1.67	453.954	1.67	465.389
	-0.0234	-0.09661	-0.15064	-0.0234	-0.44314	-0.4495						1.67	0.743	1.67	1.066	1.67	0.791	1.67	0.749		1.672	426.326	1.672	645.873	1.672	455.66	1.672	466.972
	-0.0244	-0.09703	-0.15134	-0.0244	-0.44413	-0.45007						1.672	0.732	1.672	1.045	1.672	0.789	1.672	0.733		1.674	427.914	1.674	648.191	1.674	457.383	1.674	468.552
	-0.0254	-0.09731	-0.15219	-0.0254	-0.44484	-0.4505						1.674	0.762	1.674	1.083	1.674	0.805	1.674	0.738		1.676	429.576	1.676	650.528	1.676	459.123	1.676	470.177
	-0.0264	-0.09774	-0.15304	-0.0264	-0.44569	-0.4505						1.676	0.75	1.676	1.079	1.676	0.8	1.676	0.747		1.678	431.224	1.678	652.858	1.678	460.863	1.678	471.801
	-0.0274	-0.09802	-0.15389	-0.0274	-0.44668	-0.45106						1.678	0.777	1.678	1.061	1.678	0.798	1.678	0.734		1.68	432.888	1.68	655.179	1.68	462.595	1.68	473.385
	-0.0284	-0.09844	-0.1546	-0.0284	-0.4471	-0.45177						1.68	0.75	1.68	1.081	1.68	0.803	1.68	0.744		1.682	434.527	1.682	657.506	1.682	464.337	1.682	475.023
	-0.0294	-0.09901	-0.15545	-0.0294	-0.44809	-0.45233						1.682	0.753	1.682	1.058	1.682	0.801	1.682	0.737		1.684	436.158	1.684	659.842	1.684	466.081	1.684	476.64
	-0.0304	-0.09958	-0.15615	-0.0304	-0.4488	-0.4529						1.684	0.753	1.684	1.062	1.684	0.801	1.684	0.756		1.686	437.829	1.686	662.162	1.686	467.857	1.686	478.306
	-0.0314	-0.09986	-0.15686	-0.0314	-0.44965	-0.4529						1.686	0.764	1.686	1.067	1.686	0.799	1.686	0.75		1.688	439.507	1.688	664.513	1.688	469.604	1.688	479.932
	-0.0324	-0.10014	-0.15771	-0.0324	-0.45064	-0.45361						1.688	0.765	1.688	1.068	1.688	0.788	1.688	0.749		1.69	441.182	1.69	666.868	1.69	471.351	1.69	481.585
	-0.0334	-0.10071	-0.15842	-0.0334	-0.45134	-0.45389						1.69	0.762	1.69	1.072	1.69	0.794	1.69	0.751		1.692	442.877	1.692	669.233	1.692	473.093	1.692	483.249
	-0.0344	-0.10099	-0.15912	-0.0344	-0.45219	-0.45431						1.692	0.755	1.692	1.069	1.692	0.782	1.692	0.739		1.694	444.574	1.694	671.604	1.694	474.815	1.694	484.877
	-0.0354	-0.10141	-0.15983	-0.0354	-0.45318	-0.45502						1.694	0.773	1.694	1.062	1.694	0.79	1.694	0.738		1.696	446.285	1.696	673.971	1.696	476.574	1.696	486.51
	-0.0364	-0.1017	-0.16054	-0.0364	-0.45417	-0.45545						1.696	0.772	1.696	1.077	1.696	0.791	1.696	0.737		1.698	447.965	1.698	676.368	1.698	478.377	1.698	488.176
	-0.0374	-0.10198	-0.16124	-0.0374	-0.45502	-0.45601						1.698	0.75	1.698	1.077	1.698	0.804	1.698	0.751		1.7	449.63	1.7	678.746	1.7	480.142	1.7	489.801
	-0.0384	-0.1024	-0.16195	-0.0384	-0.45601	-0.45672						1.7	0.761	1.7	1.068	1.7	0.799	1.7	0.733		1.702	451.342	1.702	681.133	1.702	481.895	1.702	491.452
	-0.0394	-0.10269	-0.16266	-0.0394	-0.45658	-0.45672						1.702	0.745	1.702	1.078	1.702	0.777	1.702	0.728		1.704	453.017	1.704	683.559	1.704	483.675	1.704	493.077
	-0.0404	-0.10311	-0.16337	-0.0404	-0.45785	-0.45728						1.704	0.764	1.704	1.063	1.704	0.801	1.704	0.724		1.706	454.728	1.706	685.941	1.706	485.451	1.706	494.715
	-0.0414	-0.10354	-0.16393	-0.0414	-0.45884	-0.45785						1.706	0.753	1.706	1.068	1.706	0.795	1.706	0.736		1.708	456.433	1.708	688.353	1.708	487.259	1.708	496.384
	-0.0424	-0.10396	-0.16464	-0.0424	-0.45997	-0.45884						1.708	0.763	1.708	1.061	1.708	0.807	1.708	0.727		1.71	458.133	1.71	690.717	1.71	489.058	1.71	498.015
	-0.0434	-0.10424	-0.16535	-0.0434	-0.46096	-0.45926						1.71	0.746	1.71	1.062	1.71	0.794	1.71	0.729		1.712	459.847	1.712	693.155	1.712	490.878	1.712	499.66
	-0.0444	-0.10467	-0.16591	-0.0444	-0.46167	-0.45997						1.712	0.77	1.712	1.074	1.712	0.806	1.712	0.741		1.714	461.582	1.714	695.559	1.714	492.689	1.714	501.333
	-0.0454	-0.10495	-0.16662	-0.0454	-0.46266	-0.46054						1.714	0.751	1.714	1.053	1.714	0.795	1.714	0.725		1.716	463.284	1.716	697.969	1.716	494.504	1.716	502.992
	-0.0464	-0.10537	-0.16719	-0.0464	-0.46351	-0.46068						1.716	0.767	1.716	1.069	1.716	0.791	1.716	0.733		1.718	465.053	1.718	700.389	1.718	496.295	1.718	504.66
	-0.0474	-0.10566	-0.16775	-0.0474	-0.4645	-0.4611						1.718	0.76	1.718	1.07	1.718	0.796	1.718	0.734		1.72	466.77	1.72	702.847	1.72	498.128	1.72	506.322
	-0.0484	-0.10608	-0.16832	-0.0484	-0.46605	-0.46167						1.72	0.767	1.72	1.068	1.72	0.802	1.72	0.731		1.722	468.524	1.722	705.289	1.722	499.955	1.722	508.002
	-0.0494	-0.10651	-0.16888	-0.0494	-0.46704	-0.46238						1.722	0.768	1.722	1.076	1.722	0.792	1.722	0.721		1.724	470.292	1.724	707.744	1.724	501.781	1.724	509.639
	-0.0504	-0.10707	-0.16931	-0.0504	-0.46803	-0.46294						1.724	0.78	1.724	1.065	1.724	0.804	1.724	0.721		1.726	472.079	1.726	710.19	1.726	503.594	1.726	511.322
	-0.0514	-0.10736	-0.16987	-0.0514	-0.46888	-0.46351						1.726	0.773	1.726	1.065	1.726	0.787	1.726	0.73		1.728	473.867	1.728	712.651	1.728	505.406	1.728	512.993
	-0.0524	-0.1082	-0.17044	-0.0524	-0.46945	-0.46379						1.728	0.757	1.728	1.073	1.728	0.792	1.728	0.722		1.73	475.6	1.73	715.091	1.73	507.276	1.73	514.638
	-0.0534	-0.10835	-0.171	-0.0534	-0.47044	-0.46436						1.73	0.768	1.73	1.045	1.73	0.809	1.73	0.707		1.732	477.378	1.732	717.536	1.732	509.117	1.732	516.294
	-0.0544	-0.10891	-0.17157	-0.0544	-0.47157	-0.46478						1.732	0.758	1.732	1.059	1.732	0.794	1.732	0.729		1.734	479.164	1.734	720.011	1.734	510.966	1.734	517.961
	-0.0554	-0.10962	-0.17214	-0.0554	-0.47284	-0.46535						1.734	0.778	1.734	1.075	1.734	0.781	1.734	0.711		1.736	480.946	1.736	722.514	1.736	512.761	1.736	519.642
	-0.0564	-0.1099	-0.17256	-0.0564	-0.47397	-0.46591						1.736	0.754	1.736	1.068	1.736	0.794	1.736	0.729		1.738	482.704	1.738	724.996	1.738	514.638	1.738	521.326
	-0.0574	-0.1099	-0.17313	-0.0574	-0.47482	-0.4662						1.738	0.761	1.738	1.091	1.738	0.802	1.738	0.737		1.74	484.478	1.74	727.513	1.74	516.495	1.74	523.041
	-0.0584	-0.11047	-0.17355	-0.0584	-0.4761	-0.46662						1.74	0.758	1.74	1.061	1.74	0.796	1.74	0.715		1.742	486.229	1.742	730.02	1.742	518.409	1.742	524.742
	-0.0594	-0.11075	-0.17397	-0.0594	-0.47723	-0.46733						1.742	0.758	1.742	1.066	1.742	0.819	1.742	0.752		1.744	488.054	1.744	732.535	1.744	520.309	1.744	526.476
	-0.0604	-0.11117	-0.17454	-0.0604	-0.47808	-0.46775						1.744	0.774	1.744	1.076	1.744	0.81	1.744	0.712		1.746	489.863	1.746	735.051	1.746	522.206	1.746	528.154
	-0.0614	-0.11146	-0.17496	-0.0614	-0.47907	-0.46818						1.746	0.757	1.746	1.066	1.746	0.806	1.746	0.711		1.748	491.659	1.748	737.574	1.748	524.108	1.748	529.853
	-0.0624	-0.11188	-0.17539	-0.0624	-0.47992	-0.46888						1.748	0.769	1.748	1.057	1.748	0.788	1.748	0.736		1.75	493.464	1.75	740.093	1.75	525.986	1.75	531.562
	-0.0634	-0.11216	-0.17581	-0.0634	-0.48076	-0.46931						1.75	0.771	1.75	1.082	1.75	0.805	1.75	0.713		1.752	495.289	1.752	742.614	1.752	527.833	1.752	533.263
	-0.0644	-0.11245	-0.17624	-0.0644	-0.4819	-0.47001						1.752	0.778	1.752	1.062	1.752	0.783	1.752	0.728		1.754	497.144	1.754	745.129	1.754	529.72	1.754	534.973
	-0.0654	-0.11287	-0.17666	-0.0654	-0.48289	-0.47016						1.754	0.78	1.754	1.066	1.754	0.797	1.754	0.717		1.756	498.994	1.756	747.679	1.756	531.625	1.756	536.697
	-0.0664	-0.11344	-0.17709	-0.0664	-0.48388	-0.47072						1.756	0.765	1.756	1.062	1.756	0.803	1.756	0.716		1.758	500.824	1.758	750.208	1.758	533.566	1.758	538.392
	-0.0674	-0.11414	-0.17737	-0.0674	-0.48543	-0.47157						1.758	0.771	1.758	1.062	1.758	0.798	1.758	0.71		1.76	502.648	1.76	752.726	1.76	535.425	1.76	540.098
	-0.0684	-0.11443	-0.17779	-0.0684	-0.48656	-0.47214						1.76	0.767	1.76	1.05	1.76	0.782	1.76	0.72		1.762	504.507	1.762	755.282	1.762	537.303	1.762	541.825
	-0.0694	-0.11485	-0.17822	-0.0694	-0.48755	-0.47256						1.762	0.765	1.762	1.08	1.762	0.802	1.762	0.712		1.764	506.346	1.764	757.842	1.764	539.247	1.764	543.551
	-0.0704	-0.11499	-0.1785	-0.0704	-0.48868	-0.47313						1.764	0.768	1.764	1.063	1.764	0.791	1.764	0.724		1.766	508.196	1.766	760.426	1.766	541.123	1.766	545.26
	-0.0714	-0.11556	-0.17893	-0.0714	-0.48967	-0.47341						1.766	0.775	1.766	1.085	1.766	0.783	1.766	0.73		1.768	510.039	1.768	763.019	1.768	543.04	1.768	547.046
	-0.0724	-0.11584	-0.17921	-0.0724	-0.49123	-0.47454						1.768	0.758	1.768	1.057	1.768	0.817	1.768	0.716		1.77	511.887	1.77	765.579	1.77	545.007	1.77	548.768
	-0.0734	-0.11598	-0.17949	-0.0734	-0.49208	-0.47539						1.77	0.76	1.77	1.07	1.77	0.807	1.77	0.717		1.772	513.718	1.772	768.177	1.772	546.935	1.772	550.504
	-0.0744	-0.11627	-0.17992	-0.0744	-0.49307	-0.47638						1.772	0.763	1.772	1.062	1.772	0.784	1.772	0.711		1.774	515.549	1.774	770.73	1.774	548.873	1.774	552.239
	-0.0754	-0.11669	-0.1802	-0.0754	-0.4942	-0.47666						1.774	0.771	1.774	1.058	1.774	0.798	1.774	0.706		1.776	517.445	1.776	773.348	1.776	550.821	1.776	553.917
	-0.0764	-0.11697	-0.18048	-0.0764	-0.49519	-0.47694						1.776	0.761	1.776	1.084	1.776	0.808	1.776	0.702		1.778	519.303	1.778	775.973	1.778	552.744	1.778	555.65
	-0.0774	-0.1174	-0.18076	-0.0774	-0.49661	-0.47765						1.778	0.763	1.778	1.069	1.778	0.791	1.778	0.701		1.78	521.182	1.78	778.584	1.78	554.717	1.78	557.36
	-0.0784	-0.11768	-0.18105	-0.0784	-0.49802	-0.47793						1.78	0.769	1.78	1.067	1.78	0.814	1.78	0.71		1.782	523.041	1.782	781.198	1.782	556.704	1.782	559.093
	-0.0794	-0.1181	-0.18133	-0.0794	-0.49901	-0.47822						1.782	0.768	1.782	1.08	1.782	0.8	1.782	0.716		1.784	524.93	1.784	783.863	1.784	558.651	1.784	560.85
	-0.0804	-0.11853	-0.18161	-0.0804	-0.50085	-0.47907						1.784	0.76	1.784	1.076	1.784	0.793	1.784	0.705		1.786	526.823	1.786	786.49	1.786	560.588	1.786	562.59
	-0.0814	-0.11895	-0.18175	-0.0814	-0.50226	-0.47949						1.786	0.776	1.786	1.06	1.786	0.796	1.786	0.722		1.788	528.746	1.788	789.103	1.788	562.574	1.788	564.352
	-0.0824	-0.11909	-0.18204	-0.0824	-0.50325	-0.48048						1.788	0.776	1.788	1.07	1.788	0.811	1.788	0.703		1.79	530.645	1.79	791.736	1.79	564.592	1.79	566.107
	-0.0834	-0.11952	-0.18232	-0.0834	-0.50453	-0.48161						1.79	0.775	1.79	1.055	1.79	0.798	1.79	0.71		1.792	532.569	1.792	794.394	1.792	566.529	1.792	567.889
	-0.0844	-0.12037	-0.18246	-0.0844	-0.50552	-0.4819						1.792	0.778	1.792	1.076	1.792	0.774	1.792	0.736		1.794	534.495	1.794	797.028	1.794	568.513	1.794	569.678
	-0.0854	-0.12079	-0.18274	-0.0854	-0.50693	-0.48218						1.794	0.771	1.794	1.058	1.794	0.818	1.794	0.71		1.796	536.379	1.796	799.675	1.796	570.496	1.796	571.457
	-0.0864	-0.12107	-0.18303	-0.0864	-0.50806	-0.48246						1.796	0.76	1.796	1.07	1.796	0.783	1.796	0.71		1.798	538.305	1.798	802.321	1.798	572.483	1.798	573.217
	-0.0874	-0.12164	-0.18317	-0.0874	-0.50948	-0.48317						1.798	0.78	1.798	1.064	1.798	0.792	1.798	0.716		1.8	540.295	1.8	804.984	1.8	574.441	1.8	574.98
	-0.0884	-0.12164	-0.18345	-0.0884	-0.51103	-0.48359						1.8	0.778	1.8	1.052	1.8	0.779	1.8	0.693		1.802	542.199	1.802	807.618	1.802	576.418	1.802	576.757
	-0.0894	-0.12192	-0.18359	-0.0894	-0.51202	-0.4843						1.802	0.773	1.802	1.057	1.802	0.803	1.802	0.719		1.804	544.18	1.804	810.281	1.804	578.387	1.804	578.56
	-0.0904	-0.12207	-0.18373	-0.0904	-0.5133	-0.48487						1.804	0.785	1.804	1.057	1.804	0.793	1.804	0.711		1.806	546.133	1.806	812.954	1.806	580.407	1.806	580.289
	-0.0914	-0.12235	-0.18388	-0.0914	-0.51471	-0.48586						1.806	0.773	1.806	1.068	1.806	0.794	1.806	0.69		1.808	548.076	1.808	815.634	1.808	582.405	1.808	582.053
	-0.0924	-0.12291	-0.18416	-0.0924	-0.51584	-0.48628						1.808	0.775	1.808	1.066	1.808	0.801	1.808	0.69		1.81	550.025	1.81	818.31	1.81	584.429	1.81	583.804
	-0.0934	-0.12348	-0.1843	-0.0934	-0.51754	-0.48699						1.81	0.766	1.81	1.064	1.81	0.795	1.81	0.697		1.812	551.972	1.812	821.015	1.812	586.447	1.812	585.604
	-0.0944	-0.12362	-0.18444	-0.0944	-0.51909	-0.48769						1.812	0.762	1.812	1.058	1.812	0.797	1.812	0.706		1.814	553.898	1.814	823.706	1.814	588.456	1.814	587.366
	-0.0954	-0.12376	-0.18458	-0.0954	-0.52023	-0.48812						1.814	0.781	1.814	1.066	1.814	0.791	1.814	0.706		1.816	555.883	1.816	826.401	1.816	590.496	1.816	589.15
	-0.0964	-0.12405	-0.18472	-0.0964	-0.52178	-0.48883						1.816	0.773	1.816	1.069	1.816	0.806	1.816	0.688		1.818	557.915	1.818	829.168	1.818	592.544	1.818	590.931
	-0.0974	-0.12447	-0.18487	-0.0974	-0.52306	-0.48911						1.818	0.803	1.818	1.073	1.818	0.802	1.818	0.721		1.82	559.921	1.82	831.893	1.82	594.574	1.82	592.76
	-0.0984	-0.12461	-0.18501	-0.0984	-0.52461	-0.48967						1.82	0.778	1.82	1.069	1.82	0.779	1.82	0.691		1.822	561.872	1.822	834.639	1.822	596.567	1.822	594.529
	-0.0994	-0.12504	-0.18515	-0.0994	-0.52617	-0.49052						1.822	0.775	1.822	1.063	1.822	0.784	1.822	0.692		1.824	563.929	1.824	837.382	1.824	598.597	1.824	596.317
	-0.1004	-0.12532	-0.18529	-0.1004	-0.52758	-0.49095						1.824	0.792	1.824	1.077	1.824	0.784	1.824	0.707		1.826	565.933	1.826	840.107	1.826	600.619	1.826	598.141
	-0.1014	-0.1256	-0.18543	-0.1014	-0.52928	-0.49194						1.826	0.772	1.826	1.046	1.826	0.803	1.826	0.707		1.828	567.943	1.828	842.824	1.828	602.681	1.828	599.951
	-0.1024	-0.12617	-0.18557	-0.1024	-0.53098	-0.49236						1.828	0.782	1.828	1.062	1.828	0.801	1.828	0.696		1.83	569.947	1.83	845.589	1.83	604.757	1.83	601.734
	-0.1034	-0.12631	-0.18571	-0.1034	-0.53239	-0.49279						1.83	0.776	1.83	1.075	1.83	0.785	1.83	0.688		1.832	571.961	1.832	848.354	1.832	606.78	1.832	603.517
	-0.1044	-0.12659	-0.18586	-0.1044	-0.53409	-0.49349						1.832	0.777	1.832	1.067	1.832	0.797	1.832	0.695		1.834	573.969	1.834	851.108	1.834	608.85	1.834	605.329
	-0.1054	-0.12687	-0.186	-0.1054	-0.53564	-0.49434						1.834	0.774	1.834	1.053	1.834	0.791	1.834	0.7		1.836	575.986	1.836	853.882	1.836	610.914	1.836	607.167
	-0.1064	-0.12744	-0.186	-0.1064	-0.53748	-0.49533						1.836	0.788	1.836	1.077	1.836	0.801	1.836	0.7		1.838	578.049	1.838	856.663	1.838	612.984	1.838	608.962
	-0.1074	-0.12772	-0.18614	-0.1074	-0.53904	-0.49632						1.838	0.783	1.838	1.061	1.838	0.798	1.838	0.696		1.84	580.087	1.84	859.459	1.84	615.077	1.84	610.829
	-0.1084	-0.12815	-0.18628	-0.1084	-0.54045	-0.49675						1.84	0.776	1.84	1.081	1.84	0.792	1.84	0.713		1.842	582.128	1.842	862.264	1.842	617.147	1.842	612.686
	-0.1094	-0.12829	-0.18628	-0.1094	-0.54215	-0.49745						1.842	0.791	1.842	1.067	1.842	0.794	1.842	0.701		1.844	584.184	1.844	865.096	1.844	619.244	1.844	614.505
	-0.1104	-0.129	-0.18642	-0.1104	-0.54356	-0.49802						1.844	0.772	1.844	1.072	1.844	0.79	1.844	0.701		1.846	586.239	1.846	867.885	1.846	621.302	1.846	616.349
	-0.1114	-0.12914	-0.18642	-0.1114	-0.54498	-0.49859						1.846	0.794	1.846	1.061	1.846	0.783	1.846	0.698		1.848	588.33	1.848	870.678	1.848	623.403	1.848	618.13
	-0.1124	-0.12928	-0.18656	-0.1124	-0.5471	-0.49958						1.848	0.8	1.848	1.058	1.848	0.807	1.848	0.689		1.85	590.431	1.85	873.487	1.85	625.505	1.85	619.993
	-0.1134	-0.12942	-0.1867	-0.1134	-0.5488	-0.50042						1.85	0.788	1.85	1.071	1.85	0.797	1.85	0.703		1.852	592.546	1.852	876.328	1.852	627.632	1.852	621.828
	-0.1144	-0.13013	-0.1867	-0.1144	-0.55035	-0.50113						1.852	0.797	1.852	1.074	1.852	0.808	1.852	0.691		1.854	594.623	1.854	879.148	1.854	629.76	1.854	623.658
	-0.1154	-0.13027	-0.18685	-0.1154	-0.55191	-0.50184						1.854	0.797	1.854	1.055	1.854	0.801	1.854	0.688		1.856	596.754	1.856	881.957	1.856	631.87	1.856	625.5
	-0.1164	-0.13041	-0.18685	-0.1164	-0.55361	-0.50226						1.856	0.781	1.856	1.051	1.856	0.783	1.856	0.694		1.858	598.819	1.858	884.76	1.858	633.959	1.858	627.368
	-0.1174	-0.13055	-0.18699	-0.1174	-0.5553	-0.50283						1.858	0.782	1.858	1.076	1.858	0.796	1.858	0.698		1.86	600.948	1.86	887.627	1.86	636.107	1.86	629.236
	-0.1184	-0.13083	-0.18699	-0.1184	-0.55743	-0.50339						1.86	0.797	1.86	1.054	1.86	0.793	1.86	0.704		1.862	603.049	1.862	890.446	1.862	638.207	1.862	631.101
	-0.1194	-0.13112	-0.18713	-0.1194	-0.55912	-0.5041						1.862	0.79	1.862	1.055	1.862	0.799	1.862	0.693		1.864	605.158	1.864	893.268	1.864	640.386	1.864	632.964
	-0.1204	-0.13154	-0.18713	-0.1204	-0.56124	-0.50495						1.864	0.785	1.864	1.057	1.864	0.796	1.864	0.695		1.866	607.276	1.866	896.127	1.866	642.515	1.866	634.824
	-0.1214	-0.13197	-0.18727	-0.1214	-0.5628	-0.50566						1.866	0.782	1.866	1.057	1.866	0.799	1.866	0.689		1.868	609.392	1.868	898.979	1.868	644.642	1.868	636.688
	-0.1224	-0.13197	-0.18727	-0.1224	-0.56478	-0.50636						1.868	0.787	1.868	1.065	1.868	0.805	1.868	0.693		1.87	611.538	1.87	901.835	1.87	646.839	1.87	638.553
	-0.1234	-0.13239	-0.18727	-0.1234	-0.56648	-0.50721						1.87	0.807	1.87	1.067	1.87	0.807	1.87	0.681		1.872	613.663	1.872	904.727	1.872	648.99	1.872	640.392
	-0.1244	-0.13253	-0.18741	-0.1244	-0.56846	-0.50792						1.872	0.779	1.872	1.055	1.872	0.79	1.872	0.689		1.874	615.786	1.874	907.596	1.874	651.165	1.874	642.269
	-0.1254	-0.13267	-0.18741	-0.1254	-0.57072	-0.50877						1.874	0.788	1.874	1.07	1.874	0.803	1.874	0.705		1.876	617.942	1.876	910.484	1.876	653.321	1.876	644.212
	-0.1264	-0.1331	-0.18755	-0.1264	-0.5727	-0.50948						1.876	0.795	1.876	1.058	1.876	0.798	1.876	0.706		1.878	620.109	1.878	913.377	1.878	655.49	1.878	646.075
	-0.1274	-0.13338	-0.18755	-0.1274	-0.57454	-0.51004						1.878	0.795	1.878	1.074	1.878	0.803	1.878	0.688		1.88	622.268	1.88	916.3	1.88	657.686	1.88	647.974
	-0.1284	-0.13366	-0.18769	-0.1284	-0.57652	-0.51103						1.88	0.802	1.88	1.057	1.88	0.808	1.88	0.689		1.882	624.46	1.882	919.207	1.882	659.884	1.882	649.819
	-0.1294	-0.13395	-0.18769	-0.1294	-0.57836	-0.51188						1.882	0.792	1.882	1.074	1.882	0.797	1.882	0.694		1.884	626.645	1.884	922.117	1.884	662.07	1.884	651.774
	-0.1304	-0.13409	-0.18769	-0.1304	-0.58048	-0.51259						1.884	0.792	1.884	1.059	1.884	0.794	1.884	0.701		1.886	628.813	1.886	925.032	1.886	664.252	1.886	653.66
	-0.1314	-0.13437	-0.18784	-0.1314	-0.58317	-0.51386						1.886	0.793	1.886	1.06	1.886	0.776	1.886	0.682		1.888	630.97	1.888	927.968	1.888	666.428	1.888	655.525
	-0.1324	-0.13451	-0.18784	-0.1324	-0.58501	-0.51429						1.888	0.783	1.888	1.063	1.888	0.805	1.888	0.686		1.89	633.127	1.89	930.889	1.89	668.607	1.89	657.46
	-0.1334	-0.13494	-0.18798	-0.1334	-0.58741	-0.51542						1.89	0.783	1.89	1.059	1.89	0.8	1.89	0.704		1.892	635.303	1.892	933.803	1.892	670.822	1.892	659.398
	-0.1344	-0.13479	-0.18798	-0.1344	-0.58967	-0.51627						1.892	0.783	1.892	1.061	1.892	0.79	1.892	0.694		1.894	637.459	1.894	936.742	1.894	672.965	1.894	661.324
	-0.1354	-0.13522	-0.18812	-0.1354	-0.5918	-0.51655						1.894	0.768	1.894	1.06	1.894	0.781	1.894	0.69		1.896	639.565	1.896	939.697	1.896	675.163	1.896	663.263
	-0.1364	-0.1355	-0.18812	-0.1364	-0.5942	-0.51754						1.896	0.769	1.896	1.056	1.896	0.795	1.896	0.702		1.898	641.743	1.898	942.611	1.898	677.37	1.898	665.183
	-0.1374	-0.13564	-0.18812	-0.1374	-0.59646	-0.51839						1.898	0.8	1.898	1.062	1.898	0.79	1.898	0.69		1.9	643.926	1.9	945.57	1.9	679.566	1.9	667.108
	-0.1384	-0.13579	-0.18826	-0.1384	-0.59887	-0.51924						1.9	0.777	1.9	1.058	1.9	0.786	1.9	0.696		1.902	646.125	1.902	948.545	1.902	681.751	1.902	669.028
	-0.1394	-0.13635	-0.18826	-0.1394	-0.60127	-0.52079						1.902	0.78	1.902	1.078	1.902	0.781	1.902	0.699		1.904	648.305	1.904	951.524	1.904	683.934	1.904	670.994
	-0.1404	-0.13649	-0.18826	-0.1404	-0.60339	-0.52136						1.904	0.779	1.904	1.058	1.904	0.784	1.904	0.682		1.906	650.491	1.906	954.516	1.906	686.15	1.906	672.879
	-0.1414	-0.13678	-0.1884	-0.1414	-0.60566	-0.52207						1.906	0.786	1.906	1.068	1.906	0.791	1.906	0.683		1.908	652.716	1.908	957.511	1.908	688.405	1.908	674.815
	-0.1424	-0.13692	-0.1884	-0.1424	-0.6082	-0.52277						1.908	0.79	1.908	1.071	1.908	0.804	1.908	0.68		1.91	654.922	1.91	960.515	1.91	690.658	1.91	676.738
	-0.1434	-0.1372	-0.1884	-0.1434	-0.61089	-0.52376						1.91	0.788	1.91	1.056	1.91	0.804	1.91	0.703		1.912	657.158	1.912	963.491	1.912	692.921	1.912	678.71
	-0.1444	-0.13748	-0.18854	-0.1444	-0.61344	-0.52489						1.912	0.801	1.912	1.066	1.912	0.797	1.912	0.691		1.914	659.401	1.914	966.512	1.914	695.189	1.914	680.674
	-0.1454	-0.13777	-0.18868	-0.1454	-0.6157	-0.52588						1.914	0.778	1.914	1.063	1.914	0.801	1.914	0.688		1.916	661.625	1.916	969.534	1.916	697.42	1.916	682.631
	-0.1464	-0.13791	-0.18868	-0.1464	-0.61782	-0.52673						1.916	0.789	1.916	1.07	1.916	0.795	1.916	0.689		1.918	663.865	1.918	972.568	1.918	699.687	1.918	684.573
	-0.1474	-0.13777	-0.18868	-0.1474	-0.62023	-0.52786						1.918	0.795	1.918	1.064	1.918	0.796	1.918	0.69		1.92	666.16	1.92	975.589	1.92	701.917	1.92	686.534
	-0.1484	-0.13777	-0.18883	-0.1484	-0.62235	-0.52829						1.92	0.809	1.92	1.06	1.92	0.783	1.92	0.701		1.922	668.424	1.922	978.627	1.922	704.156	1.922	688.556
	-0.1494	-0.13819	-0.18883	-0.1494	-0.62504	-0.52928						1.922	0.802	1.922	1.073	1.922	0.793	1.922	0.702		1.924	670.682	1.924	981.656	1.924	706.445	1.924	690.533
	-0.1504	-0.13833	-0.18897	-0.1504	-0.62772	-0.53027						1.924	0.779	1.924	1.058	1.924	0.791	1.924	0.686		1.926	672.925	1.926	984.693	1.926	708.724	1.926	692.478
	-0.1514	-0.13847	-0.18897	-0.1514	-0.63041	-0.53126						1.926	0.787	1.926	1.057	1.926	0.79	1.926	0.68		1.928	675.18	1.928	987.718	1.928	710.954	1.928	694.446
	-0.1524	-0.13876	-0.18897	-0.1524	-0.63352	-0.53239						1.928	0.787	1.928	1.062	1.928	0.788	1.928	0.687		1.93	677.463	1.93	990.787	1.93	713.215	1.93	696.4
	-0.1534	-0.1389	-0.18911	-0.1534	-0.63621	-0.53324						1.93	0.794	1.93	1.068	1.93	0.796	1.93	0.692		1.932	679.747	1.932	993.835	1.932	715.539	1.932	698.421
	-0.1544	-0.13918	-0.18911	-0.1544	-0.63861	-0.53395						1.932	0.801	1.932	1.054	1.932	0.809	1.932	0.691		1.934	682.033	1.934	996.914	1.934	717.878	1.934	700.384
	-0.1554	-0.13946	-0.18925	-0.1554	-0.64158	-0.53522						1.934	0.78	1.934	1.063	1.934	0.793	1.934	0.684		1.936	684.328	1.936	999.983	1.936	720.117	1.936	702.388
	-0.1564	-0.13946	-0.18925	-0.1564	-0.64427	-0.53621						1.936	0.799	1.936	1.059	1.936	0.772	1.936	0.689		1.938	686.614	1.938	1003.04	1.938	722.387	1.938	704.385
	-0.1574	-0.13975	-0.18939	-0.1574	-0.64752	-0.53734						1.938	0.792	1.938	1.057	1.938	0.792	1.938	0.701		1.94	688.968	1.94	1006.12	1.94	724.721	1.94	706.42
	-0.1584	-0.13989	-0.18939	-0.1584	-0.65064	-0.53861						1.94	0.812	1.94	1.069	1.94	0.809	1.94	0.695		1.942	691.283	1.942	1009.21	1.942	727.069	1.942	708.46
	-0.1594	-0.14003	-0.18953	-0.1594	-0.65318	-0.5396						1.942	0.787	1.942	1.051	1.942	0.8	1.942	0.692		1.944	693.598	1.944	1012.27	1.944	729.422	1.944	710.416
	-0.1604	-0.14017	-0.18953	-0.1604	-0.65615	-0.54059						1.944	0.796	1.944	1.046	1.944	0.816	1.944	0.681		1.946	695.911	1.946	1015.35	1.946	731.792	1.946	712.453
	-0.1614	-0.14031	-0.18953	-0.1614	-0.65884	-0.54144						1.946	0.788	1.946	1.055	1.946	0.803	1.946	0.687		1.948	698.227	1.948	1018.42	1.948	734.139	1.948	714.457
	-0.1624	-0.14059	-0.18967	-0.1624	-0.66153	-0.54243						1.948	0.791	1.948	1.061	1.948	0.794	1.948	0.691		1.95	700.555	1.95	1021.56	1.95	736.468	1.95	716.464
	-0.1634	-0.14088	-0.18982	-0.1634	-0.66478	-0.54356						1.95	0.796	1.95	1.071	1.95	0.811	1.95	0.674		1.952	702.885	1.952	1024.67	1.952	738.825	1.952	718.449
	-0.1644	-0.14088	-0.18982	-0.1644	-0.66789	-0.5447						1.952	0.791	1.952	1.047	1.952	0.799	1.952	0.687		1.954	705.214	1.954	1027.78	1.954	741.183	1.954	720.477
	-0.1654	-0.14116	-0.18996	-0.1654	-0.67086	-0.54597						1.954	0.792	1.954	1.063	1.954	0.805	1.954	0.69		1.956	707.539	1.956	1030.91	1.956	743.587	1.956	722.508
	-0.1664	-0.14116	-0.18996	-0.1664	-0.67412	-0.54724						1.956	0.792	1.956	1.057	1.956	0.808	1.956	0.687		1.958	709.895	1.958	1034.04	1.958	745.974	1.958	724.563
	-0.1674	-0.14144	-0.1901	-0.1674	-0.67709	-0.54795						1.958	0.804	1.958	1.06	1.958	0.808	1.958	0.693		1.96	712.26	1.96	1037.16	1.96	748.319	1.96	726.597
	-0.1684	-0.14173	-0.19024	-0.1684	-0.68062	-0.54908						1.96	0.792	1.96	1.048	1.96	0.785	1.96	0.695		1.962	714.62	1.962	1040.27	1.962	750.687	1.962	728.672
	-0.1694	-0.14201	-0.19024	-0.1694	-0.68373	-0.55007						1.962	0.782	1.962	1.06	1.962	0.814	1.962	0.699		1.964	716.929	1.964	1043.46	1.964	753.107	1.964	730.759
	-0.1704	-0.14215	-0.19038	-0.1704	-0.68699	-0.55134						1.964	0.792	1.964	1.066	1.964	0.813	1.964	0.697		1.966	719.3	1.966	1046.62	1.966	755.515	1.966	732.859
	-0.1714	-0.14215	-0.19038	-0.1714	-0.69038	-0.55276						1.966	0.783	1.966	1.059	1.966	0.804	1.966	0.707		1.968	721.631	1.968	1049.78	1.968	757.945	1.968	734.964
	-0.1724	-0.14229	-0.19052	-0.1724	-0.69378	-0.55361						1.968	0.805	1.968	1.061	1.968	0.815	1.968	0.694		1.97	724.066	1.97	1052.97	1.97	760.387	1.97	736.992
	-0.1734	-0.14243	-0.19066	-0.1734	-0.69703	-0.55488						1.97	0.789	1.97	1.065	1.97	0.813	1.97	0.674		1.972	726.452	1.972	1056.14	1.972	762.797	1.972	739.046
	-0.1744	-0.14257	-0.19066	-0.1744	-0.70057	-0.55587						1.972	0.806	1.972	1.056	1.972	0.796	1.972	0.7		1.974	728.85	1.974	1059.32	1.974	765.2	1.974	741.171
	-0.1754	-0.14272	-0.19081	-0.1754	-0.70382	-0.557						1.974	0.789	1.974	1.06	1.974	0.812	1.974	0.704		1.976	731.237	1.976	1062.53	1.976	767.66	1.976	743.299
	-0.1764	-0.14286	-0.19095	-0.1764	-0.70736	-0.55842						1.976	0.793	1.976	1.066	1.976	0.806	1.976	0.7		1.978	733.61	1.978	1065.76	1.978	770.127	1.978	745.403
	-0.1774	-0.143	-0.19095	-0.1774	-0.71117	-0.55955						1.978	0.777	1.978	1.067	1.978	0.822	1.978	0.694		1.98	735.973	1.98	1068.98	1.98	772.574	1.98	747.492
	-0.1784	-0.14314	-0.19109	-0.1784	-0.71457	-0.56068						1.98	0.796	1.98	1.073	1.98	0.807	1.98	0.695		1.982	738.357	1.982	1072.23	1.982	775.002	1.982	749.565
	-0.1794	-0.14328	-0.19123	-0.1794	-0.7181	-0.56209						1.982	0.789	1.982	1.064	1.982	0.801	1.982	0.688		1.984	740.794	1.984	1075.45	1.984	777.447	1.984	751.688
	-0.1804	-0.14356	-0.19137	-0.1804	-0.72164	-0.5628						1.984	0.806	1.984	1.059	1.984	0.806	1.984	0.7		1.986	743.263	1.986	1078.69	1.986	779.899	1.986	753.78
	-0.1814	-0.14342	-0.19137	-0.1814	-0.72546	-0.56421						1.986	0.799	1.986	1.061	1.986	0.807	1.986	0.678		1.988	745.657	1.988	1081.9	1.988	782.389	1.988	755.87
	-0.1824	-0.14342	-0.19151	-0.1824	-0.72928	-0.56577						1.988	0.784	1.988	1.059	1.988	0.811	1.988	0.7		1.99	748.068	1.99	1085.15	1.99	784.847	1.99	758.01
	-0.1834	-0.14371	-0.19165	-0.1834	-0.73324	-0.56704						1.99	0.796	1.99	1.056	1.99	0.806	1.99	0.693		1.992	750.485	1.992	1088.39	1.992	787.294	1.992	760.146
	-0.1844	-0.14399	-0.1918	-0.1844	-0.7372	-0.5686						1.992	0.8	1.992	1.059	1.992	0.799	1.992	0.7		1.994	752.949	1.994	1091.62	1.994	789.778	1.994	762.292
	-0.1854	-0.14413	-0.19194	-0.1854	-0.7413	-0.56973						1.994	0.792	1.994	1.056	1.994	0.818	1.994	0.702		1.996	755.383	1.996	1094.86	1.996	792.267	1.996	764.467
	-0.1864	-0.14413	-0.19208	-0.1864	-0.74512	-0.57072						1.996	0.787	1.996	1.061	1.996	0.804	1.996	0.708		1.998	757.826	1.998	1098.16	1.998	794.776	1.998	766.634
	-0.1874	-0.14413	-0.19208	-0.1874	-0.74894	-0.57256						1.998	0.794	1.998	1.065	1.998	0.81	1.998	0.697		2	760.252	2	1101.42	2	797.244	2	768.817
	-0.1884	-0.14413	-0.19222	-0.1884	-0.75318	-0.57369						2	0.797	2	1.056	2	0.798	2	0.709		2.002	762.701	2.002	1104.7	2.002	799.716	2.002	770.983
	-0.1894	-0.14427	-0.19236	-0.1894	-0.75743	-0.57525						2.002	0.794	2.002	1.069	2.002	0.805	2.002	0.698		2.004	765.175	2.004	1108	2.004	802.211	2.004	773.185
	-0.1904	-0.14455	-0.1925	-0.1904	-0.76153	-0.57666						2.004	0.793	2.004	1.06	2.004	0.787	2.004	0.713		2.006	767.641	2.006	1111.3	2.006	804.624	2.006	775.333
	-0.1914	-0.1447	-0.19264	-0.1914	-0.76549	-0.57793						2.006	0.801	2.006	1.058	2.006	0.794	2.006	0.694		2.008	770.139	2.008	1114.64	2.008	807.124	2.008	777.472
	-0.1924	-0.1447	-0.19279	-0.1924	-0.76959	-0.57935						2.008	0.795	2.008	1.08	2.008	0.793	2.008	0.682		2.01	772.623	2.01	1117.98	2.01	809.57	2.01	779.625
	-0.1934	-0.14498	-0.19293	-0.1934	-0.77369	-0.58076						2.01	0.806	2.01	1.069	2.01	0.801	2.01	0.696		2.012	775.141	2.012	1121.3	2.012	812.137	2.012	781.812
	-0.1944	-0.14512	-0.19307	-0.1944	-0.77808	-0.58232						2.012	0.797	2.012	1.058	2.012	0.814	2.012	0.698		2.014	777.62	2.014	1124.63	2.014	814.679	2.014	783.968
	-0.1954	-0.1454	-0.19321	-0.1954	-0.78289	-0.58388						2.014	0.787	2.014	1.066	2.014	0.809	2.014	0.692		2.016	780.123	2.016	1127.94	2.016	817.186	2.016	786.125
	-0.1964	-0.1454	-0.19335	-0.1964	-0.78727	-0.58529						2.016	0.808	2.016	1.057	2.016	0.805	2.016	0.688		2.018	782.643	2.018	1131.28	2.018	819.707	2.018	788.328
	-0.1974	-0.14569	-0.19349	-0.1974	-0.7918	-0.58656						2.018	0.797	2.018	1.071	2.018	0.811	2.018	0.696		2.02	785.15	2.02	1134.64	2.02	822.278	2.02	790.51
	-0.1984	-0.14583	-0.19364	-0.1984	-0.79646	-0.58826						2.02	0.796	2.02	1.057	2.02	0.805	2.02	0.704		2.022	787.682	2.022	1137.99	2.022	824.826	2.022	792.767
	-0.1994	-0.14597	-0.19378	-0.1994	-0.80057	-0.58967						2.022	0.796	2.022	1.059	2.022	0.804	2.022	0.696		2.024	790.202	2.024	1141.33	2.024	827.361	2.024	794.927
	-0.2004	-0.14611	-0.19392	-0.2004	-0.80523	-0.59151						2.024	0.807	2.024	1.061	2.024	0.802	2.024	0.691		2.026	792.727	2.026	1144.7	2.026	829.882	2.026	797.109
	-0.2014	-0.14625	-0.19406	-0.2014	-0.8099	-0.59321						2.026	0.802	2.026	1.067	2.026	0.798	2.026	0.691		2.028	795.288	2.028	1148.07	2.028	832.425	2.028	799.302
	-0.2024	-0.14625	-0.1942	-0.2024	-0.81485	-0.59463						2.028	0.807	2.028	1.062	2.028	0.809	2.028	0.695		2.03	797.831	2.03	1151.46	2.03	834.986	2.03	801.542
	-0.2034	-0.14625	-0.19434	-0.2034	-0.81966	-0.59646						2.03	0.791	2.03	1.061	2.03	0.805	2.03	0.703		2.032	800.354	2.032	1154.79	2.032	837.545	2.032	803.779
	-0.2044	-0.14625	-0.19448	-0.2044	-0.82405	-0.59802						2.032	0.794	2.032	1.051	2.032	0.805	2.032	0.698		2.034	802.905	2.034	1158.16	2.034	840.13	2.034	805.953
	-0.2054	-0.14653	-0.19477	-0.2054	-0.82914	-0.6						2.034	0.805	2.034	1.055	2.034	0.796	2.034	0.692		2.036	805.476	2.036	1161.56	2.036	842.674	2.036	808.199
	-0.2064	-0.14653	-0.19491	-0.2064	-0.83409	-0.60156						2.036	0.801	2.036	1.062	2.036	0.8	2.036	0.704		2.038	808.053	2.038	1164.98	2.038	845.225	2.038	810.493
	-0.2074	-0.14639	-0.19505	-0.2074	-0.83861	-0.60297						2.038	0.804	2.038	1.072	2.038	0.791	2.038	0.715		2.04	810.652	2.04	1168.37	2.04	847.735	2.04	812.751
	-0.2084	-0.14682	-0.19533	-0.2084	-0.84413	-0.60523						2.04	0.804	2.04	1.046	2.04	0.779	2.04	0.707		2.042	813.225	2.042	1171.77	2.042	850.326	2.042	815.063
	-0.2094	-0.14696	-0.19547	-0.2094	-0.84979	-0.60764						2.042	0.8	2.042	1.062	2.042	0.82	2.042	0.714		2.044	815.796	2.044	1175.19	2.044	852.915	2.044	817.359
	-0.2104	-0.14696	-0.19562	-0.2104	-0.85446	-0.60891						2.044	0.802	2.044	1.061	2.044	0.806	2.044	0.701		2.046	818.382	2.046	1178.61	2.046	855.561	2.046	819.596
	-0.2114	-0.1471	-0.19576	-0.2114	-0.85955	-0.61061						2.046	0.805	2.046	1.063	2.046	0.818	2.046	0.705		2.048	821.01	2.048	1182.05	2.048	858.14	2.048	821.869
	-0.2124	-0.14696	-0.1959	-0.2124	-0.86436	-0.61188						2.048	0.812	2.048	1.063	2.048	0.793	2.048	0.69		2.05	823.571	2.05	1185.5	2.05	860.7	2.05	824.15
	-0.2134	-0.1471	-0.19618	-0.2134	-0.86931	-0.61372						2.05	0.794	2.05	1.058	2.05	0.798	2.05	0.71		2.052	826.224	2.052	1188.97	2.052	863.373	2.052	826.417
	-0.2144	-0.14724	-0.19646	-0.2144	-0.8744	-0.61584						2.052	0.815	2.052	1.078	2.052	0.814	2.052	0.711		2.054	828.853	2.054	1192.45	2.054	865.966	2.054	828.742
	-0.2154	-0.14738	-0.19661	-0.2154	-0.87977	-0.61726						2.054	0.804	2.054	1.059	2.054	0.787	2.054	0.711		2.056	831.477	2.056	1195.89	2.056	868.583	2.056	831.077
	-0.2164	-0.14767	-0.19675	-0.2164	-0.88529	-0.61909						2.056	0.796	2.056	1.058	2.056	0.809	2.056	0.72		2.058	834.077	2.058	1199.34	2.058	871.184	2.058	833.402
	-0.2174	-0.14781	-0.19689	-0.2174	-0.89052	-0.62093						2.058	0.802	2.058	1.058	2.058	0.8	2.058	0.715		2.06	836.676	2.06	1202.84	2.06	873.84	2.06	835.753
	-0.2184	-0.14767	-0.19717	-0.2184	-0.89604	-0.62221						2.06	0.795	2.06	1.067	2.06	0.819	2.06	0.712		2.062	839.277	2.062	1206.33	2.062	876.492	2.062	838.121
	-0.2194	-0.14781	-0.19731	-0.2194	-0.90127	-0.62376						2.062	0.796	2.062	1.051	2.062	0.798	2.062	0.711		2.064	841.937	2.064	1209.81	2.064	879.142	2.064	840.44
	-0.2204	-0.14795	-0.1976	-0.2204	-0.90651	-0.62546						2.064	0.802	2.064	1.069	2.064	0.801	2.064	0.72		2.066	844.602	2.066	1213.29	2.066	881.784	2.066	842.815
	-0.2214	-0.14781	-0.19774	-0.2214	-0.91245	-0.62744						2.066	0.814	2.066	1.06	2.066	0.803	2.066	0.721		2.068	847.238	2.068	1216.8	2.068	884.399	2.068	845.213
	-0.2224	-0.14781	-0.19802	-0.2224	-0.9181	-0.62914						2.068	0.801	2.068	1.065	2.068	0.8	2.068	0.716		2.07	849.914	2.07	1220.31	2.07	887.042	2.07	847.563
	-0.2234	-0.14767	-0.19816	-0.2234	-0.92348	-0.63083						2.07	0.806	2.07	1.057	2.07	0.799	2.07	0.711		2.072	852.587	2.072	1223.82	2.072	889.737	2.072	849.908
	-0.2244	-0.14781	-0.19844	-0.2244	-0.92928	-0.63296						2.072	0.811	2.072	1.061	2.072	0.816	2.072	0.724		2.074	855.264	2.074	1227.35	2.074	892.406	2.074	852.319
	-0.2254	-0.14767	-0.19859	-0.2254	-0.93494	-0.63465						2.074	0.805	2.074	1.061	2.074	0.805	2.074	0.717		2.076	857.96	2.076	1230.86	2.076	895.085	2.076	854.706
	-0.2264	-0.14795	-0.19887	-0.2264	-0.94059	-0.63663						2.076	0.797	2.076	1.051	2.076	0.798	2.076	0.716		2.078	860.578	2.078	1234.37	2.078	897.774	2.078	857.077
	-0.2274	-0.14795	-0.19901	-0.2274	-0.94639	-0.63876						2.078	0.792	2.078	1.065	2.078	0.818	2.078	0.702		2.08	863.266	2.08	1237.92	2.08	900.48	2.08	859.432
	-0.2284	-0.14809	-0.19929	-0.2284	-0.95219	-0.64074						2.08	0.81	2.08	1.056	2.08	0.811	2.08	0.713		2.082	865.945	2.082	1241.46	2.082	903.186	2.082	861.816
	-0.2294	-0.14809	-0.19958	-0.2294	-0.95799	-0.64257						2.082	0.787	2.082	1.059	2.082	0.806	2.082	0.715		2.084	868.604	2.084	1244.99	2.084	905.902	2.084	864.221
	-0.2304	-0.14823	-0.19972	-0.2304	-0.96393	-0.64441						2.084	0.82	2.084	1.061	2.084	0.799	2.084	0.718		2.086	871.341	2.086	1248.55	2.086	908.545	2.086	866.593
	-0.2314	-0.14837	-0.2	-0.2314	-0.96945	-0.64583						2.086	0.803	2.086	1.052	2.086	0.796	2.086	0.709		2.088	874.08	2.088	1252.09	2.088	911.276	2.088	869.014
	-0.2324	-0.14851	-0.20028	-0.2324	-0.97567	-0.64809						2.088	0.812	2.088	1.055	2.088	0.825	2.088	0.718		2.09	876.804	2.09	1255.63	2.09	914.062	2.09	871.403
	-0.2334	-0.14837	-0.20042	-0.2334	-0.98161	-0.65007						2.09	0.797	2.09	1.05	2.09	0.812	2.09	0.706		2.092	879.478	2.092	1259.17	2.092	916.793	2.092	873.822
	-0.2344	-0.14866	-0.20071	-0.2344	-0.98755	-0.65219						2.092	0.811	2.092	1.053	2.092	0.807	2.092	0.717		2.094	882.198	2.094	1262.78	2.094	919.531	2.094	876.224
	-0.2354	-0.1488	-0.20099	-0.2354	-0.99392	-0.65417						2.094	0.797	2.094	1.059	2.094	0.805	2.094	0.711		2.096	884.937	2.096	1266.35	2.096	922.229	2.096	878.657
	-0.2364	-0.1488	-0.20127	-0.2364	-0.99972	-0.65587						2.096	0.816	2.096	1.057	2.096	0.811	2.096	0.715		2.098	887.689	2.098	1269.92	2.098	924.993	2.098	881.071
	-0.2374	-0.14894	-0.20156	-0.2374	-1.00608	-0.65771						2.098	0.809	2.098	1.05	2.098	0.806	2.098	0.715		2.1	890.428	2.1	1273.53	2.1	927.742	2.1	883.527
	-0.2384	-0.14894	-0.20184	-0.2384	-1.01202	-0.65997						2.1	0.796	2.1	1.065	2.1	0.816	2.1	0.728		2.102	893.161	2.102	1277.13	2.102	930.512	2.102	886.006
	-0.2394	-0.14908	-0.20212	-0.2394	-1.01796	-0.66209						2.102	0.805	2.102	1.057	2.102	0.803	2.102	0.718		2.104	895.9	2.104	1280.76	2.104	933.257	2.104	888.465
	-0.2404	-0.14908	-0.2024	-0.2404	-1.02433	-0.66393						2.104	0.802	2.104	1.058	2.104	0.809	2.104	0.731		2.106	898.622	2.106	1284.41	2.106	936.057	2.106	890.938
	-0.2414	-0.14922	-0.20269	-0.2414	-1.03041	-0.66591						2.106	0.791	2.106	1.07	2.106	0.821	2.106	0.711		2.108	901.351	2.108	1288.06	2.108	938.858	2.108	893.379
	-0.2424	-0.14922	-0.20283	-0.2424	-1.03635	-0.66789						2.108	0.8	2.108	1.061	2.108	0.82	2.108	0.702		2.11	904.118	2.11	1291.69	2.11	941.673	2.11	895.808
	-0.2434	-0.14936	-0.20311	-0.2434	-1.04314	-0.66973						2.11	0.81	2.11	1.059	2.11	0.812	2.11	0.726		2.112	906.868	2.112	1295.37	2.112	944.495	2.112	898.284
	-0.2444	-0.14936	-0.20339	-0.2444	-1.04908	-0.67157						2.112	0.796	2.112	1.076	2.112	0.818	2.112	0.716		2.114	909.65	2.114	1299.04	2.114	947.276	2.114	900.751
	-0.2454	-0.1495	-0.20368	-0.2454	-1.0553	-0.67355						2.114	0.809	2.114	1.06	2.114	0.822	2.114	0.717		2.116	912.444	2.116	1302.69	2.116	950.142	2.116	903.235
	-0.2464	-0.14965	-0.20396	-0.2464	-1.06167	-0.67567						2.116	0.805	2.116	1.049	2.116	0.821	2.116	0.718		2.118	915.222	2.118	1306.31	2.118	952.949	2.118	905.731
	-0.2474	-0.14965	-0.20424	-0.2474	-1.06775	-0.67779						2.118	0.815	2.118	1.051	2.118	0.808	2.118	0.724		2.12	918.033	2.12	1310.02	2.12	955.77	2.12	908.248
	-0.2484	-0.14979	-0.20467	-0.2484	-1.07412	-0.68006						2.12	0.8	2.12	1.074	2.12	0.814	2.12	0.732		2.122	920.795	2.122	1313.71	2.122	958.576	2.122	910.793
	-0.2494	-0.14993	-0.20495	-0.2494	-1.08006	-0.68204						2.122	0.797	2.122	1.051	2.122	0.806	2.122	0.724		2.124	923.615	2.124	1317.36	2.124	961.403	2.124	913.355
	-0.2504	-0.14993	-0.20523	-0.2504	-1.086	-0.68388						2.124	0.802	2.124	1.051	2.124	0.808	2.124	0.733		2.126	926.398	2.126	1321.01	2.126	964.214	2.126	915.889
	-0.2514	-0.15007	-0.20552	-0.2514	-1.09222	-0.68628						2.126	0.817	2.126	1.065	2.126	0.816	2.126	0.723		2.128	929.244	2.128	1324.74	2.128	967.084	2.128	918.383
	-0.2524	-0.15021	-0.2058	-0.2524	-1.09816	-0.68812						2.128	0.799	2.128	1.051	2.128	0.817	2.128	0.718		2.13	932	2.13	1328.43	2.13	969.919	2.13	920.875
	-0.2534	-0.15007	-0.20608	-0.2534	-1.10467	-0.6901						2.13	0.791	2.13	1.051	2.13	0.812	2.13	0.716		2.132	934.843	2.132	1332.12	2.132	972.762	2.132	923.419
	-0.2544	-0.15021	-0.20636	-0.2544	-1.11132	-0.69236						2.132	0.812	2.132	1.059	2.132	0.811	2.132	0.719		2.134	937.672	2.134	1335.86	2.134	975.641	2.134	925.946
	-0.2554	-0.1505	-0.20679	-0.2554	-1.11726	-0.69434						2.134	0.803	2.134	1.06	2.134	0.819	2.134	0.737		2.136	940.532	2.136	1339.57	2.136	978.517	2.136	928.53
	-0.2564	-0.15064	-0.20707	-0.2564	-1.1232	-0.69632						2.136	0.823	2.136	1.051	2.136	0.805	2.136	0.725		2.138	943.417	2.138	1343.28	2.138	981.388	2.138	931.093
	-0.2574	-0.15064	-0.20736	-0.2574	-1.12928	-0.69788						2.138	0.799	2.138	1.054	2.138	0.829	2.138	0.717		2.14	946.219	2.14	1347.06	2.14	984.276	2.14	933.657
	-0.2584	-0.15078	-0.20764	-0.2584	-1.1355	-0.69972						2.14	0.804	2.14	1.078	2.14	0.818	2.14	0.736		2.142	949.096	2.142	1350.84	2.142	987.159	2.142	936.239
	-0.2594	-0.15078	-0.20806	-0.2594	-1.14201	-0.70198						2.142	0.816	2.142	1.059	2.142	0.81	2.142	0.719		2.144	951.968	2.144	1354.56	2.144	990.054	2.144	938.767
	-0.2604	-0.15106	-0.20835	-0.2604	-1.14866	-0.70396						2.144	0.806	2.144	1.056	2.144	0.808	2.144	0.722		2.146	954.873	2.146	1358.31	2.146	992.934	2.146	941.335
	-0.2614	-0.15092	-0.20863	-0.2614	-1.1553	-0.70622						2.146	0.827	2.146	1.053	2.146	0.812	2.146	0.725		2.148	957.767	2.148	1362.06	2.148	995.834	2.148	943.987
	-0.2624	-0.15092	-0.20905	-0.2624	-1.16153	-0.70863						2.148	0.807	2.148	1.042	2.148	0.82	2.148	0.749		2.15	960.661	2.15	1365.81	2.15	998.711	2.15	946.619
	-0.2634	-0.15106	-0.20934	-0.2634	-1.16719	-0.7099						2.15	0.803	2.15	1.055	2.15	0.806	2.15	0.734		2.152	963.525	2.152	1369.59	2.152	1001.64	2.152	949.23
	-0.2644	-0.15092	-0.20962	-0.2644	-1.17341	-0.71202						2.152	0.807	2.152	1.064	2.152	0.819	2.152	0.728		2.154	966.469	2.154	1373.38	2.154	1004.53	2.154	951.858
	-0.2654	-0.15106	-0.21004	-0.2654	-1.17949	-0.71443						2.154	0.819	2.154	1.058	2.154	0.817	2.154	0.74		2.156	969.349	2.156	1377.17	2.156	1007.47	2.156	954.531
	-0.2664	-0.15106	-0.21033	-0.2664	-1.18571	-0.71669						2.156	0.804	2.156	1.066	2.156	0.827	2.156	0.743		2.158	972.237	2.158	1381.01	2.158	1010.46	2.158	957.21
	-0.2674	-0.15106	-0.21075	-0.2674	-1.19222	-0.71853						2.158	0.809	2.158	1.057	2.158	0.827	2.158	0.743		2.16	975.174	2.16	1384.82	2.16	1013.44	2.16	959.874
	-0.2684	-0.1512	-0.21103	-0.2684	-1.1983	-0.71994						2.16	0.823	2.16	1.06	2.16	0.826	2.16	0.74		2.162	978.137	2.162	1388.63	2.162	1016.39	2.162	962.513
	-0.2694	-0.1512	-0.21132	-0.2694	-1.2041	-0.72221						2.162	0.804	2.162	1.052	2.162	0.81	2.162	0.732		2.164	981.018	2.164	1392.45	2.164	1019.35	2.164	965.164
	-0.2704	-0.15134	-0.21174	-0.2704	-1.21033	-0.72405						2.164	0.804	2.164	1.068	2.164	0.831	2.164	0.756		2.166	983.962	2.166	1396.3	2.166	1022.39	2.166	967.922
	-0.2714	-0.15149	-0.21202	-0.2714	-1.21598	-0.72588						2.166	0.82	2.166	1.06	2.166	0.826	2.166	0.742		2.168	986.919	2.168	1400.16	2.168	1025.38	2.168	970.613
	-0.2724	-0.15149	-0.21245	-0.2724	-1.22207	-0.72772						2.168	0.807	2.168	1.063	2.168	0.819	2.168	0.738		2.17	989.857	2.17	1404	2.17	1028.3	2.17	973.269
	-0.2734	-0.15163	-0.21287	-0.2734	-1.22801	-0.72956						2.17	0.809	2.17	1.061	2.17	0.813	2.17	0.74		2.172	992.795	2.172	1407.88	2.172	1031.29	2.172	975.994
	-0.2744	-0.15163	-0.21315	-0.2744	-1.2338	-0.73126						2.172	0.815	2.172	1.051	2.172	0.82	2.172	0.751		2.174	995.787	2.174	1411.7	2.174	1034.31	2.174	978.736
	-0.2754	-0.15191	-0.21358	-0.2754	-1.2396	-0.73338						2.174	0.826	2.174	1.062	2.174	0.836	2.174	0.748		2.176	998.734	2.176	1415.59	2.176	1037.33	2.176	981.459
	-0.2764	-0.15191	-0.21386	-0.2764	-1.24554	-0.73494						2.176	0.802	2.176	1.058	2.176	0.824	2.176	0.738		2.178	1001.72	2.178	1419.48	2.178	1040.37	2.178	984.189
	-0.2774	-0.15219	-0.21429	-0.2774	-1.25163	-0.73692						2.178	0.802	2.178	1.066	2.178	0.831	2.178	0.768		2.18	1004.65	2.18	1423.4	2.18	1043.41	2.18	986.986
	-0.2784	-0.15248	-0.21471	-0.2784	-1.25743	-0.73876						2.18	0.808	2.18	1.067	2.18	0.829	2.18	0.75		2.182	1007.65	2.182	1427.28	2.182	1046.47	2.182	989.728
	-0.2794	-0.15262	-0.21499	-0.2794	-1.26294	-0.74088						2.182	0.815	2.182	1.052	2.182	0.829	2.182	0.746		2.184	1010.65	2.184	1431.16	2.184	1049.51	2.184	992.494
	-0.2804	-0.15233	-0.21542	-0.2804	-1.26846	-0.74272						2.184	0.814	2.184	1.064	2.184	0.826	2.184	0.761		2.186	1013.6	2.186	1435.07	2.186	1052.57	2.186	995.276
	-0.2814	-0.15233	-0.2157	-0.2814	-1.27383	-0.74427						2.186	0.808	2.186	1.053	2.186	0.83	2.186	0.744		2.188	1016.62	2.188	1439	2.188	1055.59	2.188	998.003
	-0.2824	-0.15233	-0.21612	-0.2824	-1.27963	-0.74597						2.188	0.813	2.188	1.061	2.188	0.814	2.188	0.735		2.19	1019.64	2.19	1442.87	2.19	1058.66	2.19	1000.76
	-0.2834	-0.15262	-0.21655	-0.2834	-1.28543	-0.74781						2.19	0.817	2.19	1.049	2.19	0.839	2.19	0.749		2.192	1022.67	2.192	1446.77	2.192	1061.73	2.192	1003.53
	-0.2844	-0.15248	-0.21697	-0.2844	-1.29109	-0.74936						2.192	0.813	2.192	1.059	2.192	0.834	2.192	0.748		2.194	1025.67	2.194	1450.73	2.194	1064.82	2.194	1006.34
	-0.2854	-0.15262	-0.21726	-0.2854	-1.29689	-0.75149						2.194	0.817	2.194	1.059	2.194	0.829	2.194	0.748		2.196	1028.73	2.196	1454.65	2.196	1067.91	2.196	1009.09
	-0.2864	-0.15276	-0.21768	-0.2864	-1.3024	-0.75361						2.196	0.815	2.196	1.057	2.196	0.815	2.196	0.766		2.198	1031.75	2.198	1458.61	2.198	1070.94	2.198	1011.96
	-0.2874	-0.1529	-0.2181	-0.2874	-1.3075	-0.75545						2.198	0.812	2.198	1.062	2.198	0.822	2.198	0.754		2.2	1034.79	2.2	1462.56	2.2	1074.02	2.2	1014.78
	-0.2884	-0.1529	-0.21839	-0.2884	-1.31301	-0.75728						2.2	0.816	2.2	1.053	2.2	0.831	2.2	0.761		2.202	1037.84	2.202	1466.48	2.202	1077.12	2.202	1017.64
	-0.2894	-0.1529	-0.21881	-0.2894	-1.3181	-0.7587						2.202	0.816	2.202	1.049	2.202	0.816	2.202	0.759		2.204	1040.88	2.204	1470.44	2.204	1080.18	2.204	1020.47
	-0.2904	-0.1529	-0.21924	-0.2904	-1.32348	-0.76011						2.204	0.813	2.204	1.058	2.204	0.818	2.204	0.753		2.206	1043.94	2.206	1474.4	2.206	1083.26	2.206	1023.28
	-0.2914	-0.15304	-0.21966	-0.2914	-1.32914	-0.76195						2.206	0.811	2.206	1.065	2.206	0.825	2.206	0.752		2.208	1047	2.208	1478.41	2.208	1086.37	2.208	1026.09
	-0.2924	-0.15304	-0.22008	-0.2924	-1.33465	-0.76351						2.208	0.806	2.208	1.049	2.208	0.829	2.208	0.744		2.21	1050.05	2.21	1482.38	2.21	1089.5	2.21	1028.93
	-0.2934	-0.15304	-0.22037	-0.2934	-1.33989	-0.76506						2.21	0.818	2.21	1.063	2.21	0.834	2.21	0.755		2.212	1053.09	2.212	1486.38	2.212	1092.65	2.212	1031.77
	-0.2944	-0.15318	-0.22079	-0.2944	-1.34484	-0.76676						2.212	0.805	2.212	1.051	2.212	0.831	2.212	0.75		2.214	1056.16	2.214	1490.38	2.214	1095.77	2.214	1034.67
	-0.2954	-0.15318	-0.22122	-0.2954	-1.34993	-0.76818						2.214	0.815	2.214	1.062	2.214	0.825	2.214	0.776		2.216	1059.26	2.216	1494.42	2.216	1098.92	2.216	1037.54
	-0.2964	-0.15347	-0.22164	-0.2964	-1.35516	-0.77001						2.216	0.818	2.216	1.061	2.216	0.833	2.216	0.756		2.218	1062.38	2.218	1498.38	2.218	1102.09	2.218	1040.44
	-0.2974	-0.15347	-0.22192	-0.2974	-1.3604	-0.77185						2.218	0.823	2.218	1.042	2.218	0.842	2.218	0.763		2.22	1065.53	2.22	1502.38	2.22	1105.3	2.22	1043.35
	-0.2984	-0.15347	-0.22235	-0.2984	-1.36549	-0.77383						2.22	0.821	2.22	1.06	2.22	0.831	2.22	0.774		2.222	1068.61	2.222	1506.45	2.222	1108.43	2.222	1046.3
	-0.2994	-0.15375	-0.22277	-0.2994	-1.37072	-0.77553						2.222	0.816	2.222	1.073	2.222	0.837	2.222	0.77		2.224	1071.71	2.224	1510.5	2.224	1111.67	2.224	1049.21
	-0.3004	-0.15361	-0.2232	-0.3004	-1.37539	-0.77666						2.224	0.808	2.224	1.058	2.224	0.836	2.224	0.763		2.226	1074.84	2.226	1514.57	2.226	1114.83	2.226	1052.14
	-0.3014	-0.15389	-0.22362	-0.3014	-1.38034	-0.77893						2.226	0.817	2.226	1.064	2.226	0.834	2.226	0.77		2.228	1077.92	2.228	1518.63	2.228	1118.01	2.228	1055.1
	-0.3024	-0.15431	-0.22405	-0.3024	-1.38529	-0.78034						2.228	0.802	2.228	1.058	2.228	0.821	2.228	0.774		2.23	1081	2.23	1522.68	2.23	1121.17	2.23	1058.06
	-0.3034	-0.15446	-0.22433	-0.3034	-1.3901	-0.78175						2.23	0.811	2.23	1.055	2.23	0.823	2.23	0.763		2.232	1084.14	2.232	1526.78	2.232	1124.35	2.232	1060.99
	-0.3044	-0.1546	-0.22475	-0.3044	-1.39547	-0.78373						2.232	0.811	2.232	1.063	2.232	0.83	2.232	0.769		2.234	1087.27	2.234	1530.87	2.234	1127.59	2.234	1063.96
	-0.3054	-0.1546	-0.22518	-0.3054	-1.40042	-0.78529						2.234	0.815	2.234	1.068	2.234	0.847	2.234	0.772		2.236	1090.43	2.236	1534.98	2.236	1130.82	2.236	1066.93
	-0.3064	-0.15446	-0.2256	-0.3064	-1.40523	-0.78656						2.236	0.82	2.236	1.065	2.236	0.834	2.236	0.771		2.238	1093.62	2.238	1539.06	2.238	1134.05	2.238	1069.93
	-0.3074	-0.1546	-0.22603	-0.3074	-1.41004	-0.78826						2.238	0.822	2.238	1.046	2.238	0.848	2.238	0.778		2.24	1096.75	2.24	1543.16	2.24	1137.33	2.24	1072.89
	-0.3084	-0.15446	-0.22645	-0.3084	-1.41443	-0.78939						2.24	0.818	2.24	1.075	2.24	0.842	2.24	0.763		2.242	1099.93	2.242	1547.29	2.242	1140.57	2.242	1075.88
	-0.3094	-0.15446	-0.22687	-0.3094	-1.41867	-0.79109						2.242	0.81	2.242	1.059	2.242	0.829	2.242	0.769		2.244	1103.08	2.244	1551.4	2.244	1143.82	2.244	1078.95
	-0.3104	-0.15446	-0.2273	-0.3104	-1.42433	-0.79293						2.244	0.812	2.244	1.056	2.244	0.838	2.244	0.782		2.246	1106.22	2.246	1555.52	2.246	1147.1	2.246	1081.87
	-0.3114	-0.15446	-0.22772	-0.3114	-1.42857	-0.79477						2.246	0.808	2.246	1.057	2.246	0.849	2.246	0.763		2.248	1109.34	2.248	1559.62	2.248	1150.38	2.248	1084.88
	-0.3124	-0.15446	-0.22815	-0.3124	-1.43281	-0.79632						2.248	0.8	2.248	1.048	2.248	0.83	2.248	0.77		2.25	1112.51	2.25	1563.78	2.25	1153.6	2.25	1087.91
	-0.3134	-0.15446	-0.22857	-0.3134	-1.43847	-0.79774						2.25	0.814	2.25	1.069	2.25	0.827	2.25	0.771		2.252	1115.72	2.252	1567.93	2.252	1156.89	2.252	1090.93
	-0.3144	-0.15474	-0.229	-0.3144	-1.44272	-0.79915						2.252	0.814	2.252	1.06	2.252	0.837	2.252	0.774		2.254	1118.88	2.254	1572.08	2.254	1160.21	2.254	1093.98
	-0.3154	-0.15488	-0.22942	-0.3154	-1.44696	-0.80057						2.254	0.818	2.254	1.061	2.254	0.851	2.254	0.775		2.256	1122.14	2.256	1576.24	2.256	1163.52	2.256	1097.02
	-0.3164	-0.15502	-0.2297	-0.3164	-1.45262	-0.80184						2.256	0.829	2.256	1.056	2.256	0.839	2.256	0.776		2.258	1125.38	2.258	1580.39	2.258	1166.8	2.258	1100.04
	-0.3174	-0.15516	-0.23013	-0.3174	-1.45686	-0.80382						2.258	0.817	2.258	1.06	2.258	0.842	2.258	0.776		2.26	1128.59	2.26	1584.59	2.26	1170.08	2.26	1103.11
	-0.3184	-0.1553	-0.23055	-0.3184	-1.4611	-0.80552						2.26	0.82	2.26	1.066	2.26	0.834	2.26	0.775		2.262	1131.85	2.262	1588.8	2.262	1173.37	2.262	1106.17
	-0.3194	-0.15516	-0.23098	-0.3194	-1.46535	-0.80693						2.262	0.827	2.262	1.054	2.262	0.827	2.262	0.773		2.264	1135.13	2.264	1592.95	2.264	1176.67	2.264	1109.25
	-0.3204	-0.15516	-0.2314	-0.3204	-1.471	-0.80849						2.264	0.83	2.264	1.051	2.264	0.835	2.264	0.788		2.266	1138.36	2.266	1597.11	2.266	1179.99	2.266	1112.35
	-0.3214	-0.15516	-0.23182	-0.3214	-1.47525	-0.81018						2.266	0.809	2.266	1.059	2.266	0.839	2.266	0.763		2.268	1141.62	2.268	1601.32	2.268	1183.35	2.268	1115.41
	-0.3224	-0.15559	-0.23211	-0.3224	-1.47949	-0.81188						2.268	0.823	2.268	1.054	2.268	0.854	2.268	0.779		2.27	1144.87	2.27	1605.51	2.27	1186.73	2.27	1118.46
	-0.3234	-0.15601	-0.23253	-0.3234	-1.48515	-0.81358						2.27	0.813	2.27	1.055	2.27	0.839	2.27	0.768		2.272	1148.1	2.272	1609.69	2.272	1190.05	2.272	1121.51
	-0.3244	-0.15587	-0.23296	-0.3244	-1.48939	-0.81513						2.272	0.823	2.272	1.055	2.272	0.848	2.272	0.768		2.274	1151.4	2.274	1613.92	2.274	1193.46	2.274	1124.61
	-0.3254	-0.15601	-0.23338	-0.3254	-1.49364	-0.81669						2.274	0.82	2.274	1.054	2.274	0.84	2.274	0.774		2.276	1154.64	2.276	1618.16	2.276	1196.82	2.276	1127.68
	-0.3264	-0.15601	-0.2338	-0.3264	-1.49788	-0.8181						2.276	0.801	2.276	1.063	2.276	0.853	2.276	0.766		2.278	1157.88	2.278	1622.41	2.278	1200.23	2.278	1130.73
	-0.3274	-0.15601	-0.23423	-0.3274	-1.50212	-0.81952						2.278	0.818	2.278	1.051	2.278	0.835	2.278	0.761		2.28	1161.2	2.28	1626.58	2.28	1203.54	2.28	1133.84
	-0.3284	-0.15601	-0.23451	-0.3284	-1.50778	-0.82107						2.28	0.826	2.28	1.049	2.28	0.832	2.28	0.778		2.282	1164.46	2.282	1630.8	2.282	1206.87	2.282	1136.92
	-0.3294	-0.15601	-0.23494	-0.3294	-1.51202	-0.82277						2.282	0.808	2.282	1.054	2.282	0.834	2.282	0.784		2.284	1167.73	2.284	1635.07	2.284	1210.28	2.284	1140.11
	-0.3304	-0.15587	-0.23536	-0.3304	-1.51627	-0.82447						2.284	0.824	2.284	1.058	2.284	0.848	2.284	0.789		2.286	1171.04	2.286	1639.33	2.286	1213.69	2.286	1143.31
	-0.3314	-0.15601	-0.23579	-0.3314	-1.52192	-0.82631						2.286	0.812	2.286	1.056	2.286	0.841	2.286	0.787		2.288	1174.32	2.288	1643.6	2.288	1217.1	2.288	1146.47
	-0.3324	-0.15601	-0.23607	-0.3324	-1.52617	-0.82772						2.288	0.819	2.288	1.057	2.288	0.842	2.288	0.765		2.29	1177.69	2.29	1647.9	2.29	1220.47	2.29	1149.54
	-0.3334	-0.15615	-0.23649	-0.3334	-1.53041	-0.82928						2.29	0.842	2.29	1.065	2.29	0.827	2.29	0.782		2.292	1181.07	2.292	1652.21	2.292	1223.85	2.292	1152.77
	-0.3344	-0.15629	-0.23692	-0.3344	-1.53607	-0.83098						2.292	0.823	2.292	1.06	2.292	0.84	2.292	0.795		2.294	1184.43	2.294	1656.49	2.294	1227.27	2.294	1155.96
	-0.3354	-0.15629	-0.2372	-0.3354	-1.54031	-0.83296						2.294	0.82	2.294	1.056	2.294	0.849	2.294	0.781		2.296	1187.74	2.296	1660.77	2.296	1230.73	2.296	1159.19
	-0.3364	-0.15644	-0.23762	-0.3364	-1.54455	-0.83494						2.296	0.821	2.296	1.048	2.296	0.853	2.296	0.791		2.298	1191.08	2.298	1665.04	2.298	1234.19	2.298	1162.37
	-0.3374	-0.15658	-0.23805	-0.3374	-1.5488	-0.83649						2.298	0.818	2.298	1.055	2.298	0.851	2.298	0.785		2.3	1194.41	2.3	1669.35	2.3	1237.68	2.3	1165.55
	-0.3384	-0.15672	-0.23833	-0.3384	-1.55446	-0.83777						2.3	0.809	2.3	1.045	2.3	0.855	2.3	0.778		2.302	1197.75	2.302	1673.64	2.302	1241.21	2.302	1168.73
	-0.3394	-0.15658	-0.23876	-0.3394	-1.5587	-0.83946						2.302	0.825	2.302	1.064	2.302	0.864	2.302	0.778		2.304	1201.13	2.304	1677.95	2.304	1244.64	2.304	1171.9
	-0.3404	-0.157	-0.23904	-0.3404	-1.56294	-0.84102						2.304	0.827	2.304	1.047	2.304	0.842	2.304	0.778		2.306	1204.52	2.306	1682.28	2.306	1248.17	2.306	1175.13
	-0.3414	-0.15686	-0.23946	-0.3414	-1.5686	-0.84286						2.306	0.826	2.306	1.057	2.306	0.859	2.306	0.78		2.308	1207.93	2.308	1686.62	2.308	1251.71	2.308	1178.31
	-0.3424	-0.157	-0.23975	-0.3424	-1.57284	-0.84441						2.308	0.835	2.308	1.057	2.308	0.855	2.308	0.777		2.31	1211.34	2.31	1690.95	2.31	1255.22	2.31	1181.53
	-0.3434	-0.15714	-0.24017	-0.3434	-1.5785	-0.84611						2.31	0.822	2.31	1.048	2.31	0.853	2.31	0.788		2.312	1214.74	2.312	1695.29	2.312	1258.74	2.312	1184.75
	-0.3444	-0.15728	-0.24059	-0.3444	-1.58274	-0.84781						2.312	0.832	2.312	1.046	2.312	0.849	2.312	0.785		2.314	1218.2	2.314	1699.64	2.314	1262.27	2.314	1188.02
	-0.3454	-0.15728	-0.24088	-0.3454	-1.5884	-0.84936						2.314	0.827	2.314	1.061	2.314	0.849	2.314	0.781		2.316	1221.59	2.316	1704.01	2.316	1265.68	2.316	1191.26
	-0.3464	-0.15743	-0.2413	-0.3464	-1.59264	-0.85134						2.316	0.824	2.316	1.053	2.316	0.829	2.316	0.791		2.318	1225.03	2.318	1708.37	2.318	1269.18	2.318	1194.51
	-0.3474	-0.15757	-0.24158	-0.3474	-1.5983	-0.8529						2.318	0.837	2.318	1.045	2.318	0.854	2.318	0.773		2.32	1228.52	2.32	1712.69	2.32	1272.73	2.32	1197.72
	-0.3484	-0.15743	-0.24187	-0.3484	-1.60255	-0.8546						2.32	0.823	2.32	1.048	2.32	0.858	2.32	0.786		2.322	1231.91	2.322	1717.08	2.322	1276.31	2.322	1201.02
	-0.3494	-0.15757	-0.24229	-0.3494	-1.6082	-0.85644						2.322	0.821	2.322	1.045	2.322	0.852	2.322	0.775		2.324	1235.33	2.324	1721.43	2.324	1279.89	2.324	1204.28
	-0.3504	-0.15771	-0.24257	-0.3504	-1.61386	-0.85856						2.324	0.818	2.324	1.047	2.324	0.86	2.324	0.795		2.326	1238.76	2.326	1725.8	2.326	1283.44	2.326	1207.6
	-0.3514	-0.15785	-0.243	-0.3514	-1.6181	-0.86011						2.326	0.826	2.326	1.05	2.326	0.846	2.326	0.789		2.328	1242.23	2.328	1730.18	2.328	1286.98	2.328	1210.85
	-0.3524	-0.15813	-0.24328	-0.3524	-1.62376	-0.86209						2.328	0.829	2.328	1.052	2.328	0.838	2.328	0.775		2.33	1245.67	2.33	1734.61	2.33	1290.47	2.33	1214.12
	-0.3534	-0.15827	-0.24356	-0.3534	-1.62801	-0.86393						2.33	0.816	2.33	1.059	2.33	0.837	2.33	0.793		2.332	1249.13	2.332	1739.07	2.332	1293.99	2.332	1217.46
	-0.3544	-0.15827	-0.24399	-0.3544	-1.63366	-0.86549						2.332	0.841	2.332	1.066	2.332	0.85	2.332	0.798		2.334	1252.63	2.334	1743.53	2.334	1297.56	2.334	1220.78
	-0.3554	-0.15813	-0.24427	-0.3554	-1.63932	-0.86761						2.334	0.817	2.334	1.055	2.334	0.85	2.334	0.786		2.336	1256.12	2.336	1747.95	2.336	1301.18	2.336	1224.08
	-0.3564	-0.15813	-0.24455	-0.3564	-1.64356	-0.86917						2.336	0.83	2.336	1.049	2.336	0.85	2.336	0.777		2.338	1259.55	2.338	1752.39	2.338	1304.72	2.338	1227.37
	-0.3574	-0.15827	-0.24498	-0.3574	-1.64922	-0.871						2.338	0.819	2.338	1.052	2.338	0.842	2.338	0.787		2.34	1263.06	2.34	1756.81	2.34	1308.33	2.34	1230.65
	-0.3584	-0.1587	-0.24526	-0.3584	-1.65488	-0.87298						2.34	0.834	2.34	1.046	2.34	0.847	2.34	0.783		2.342	1266.57	2.342	1761.3	2.342	1311.91	2.342	1234.05
	-0.3594	-0.1587	-0.24554	-0.3594	-1.66054	-0.87468						2.342	0.829	2.342	1.058	2.342	0.854	2.342	0.793		2.344	1270.07	2.344	1765.78	2.344	1315.53	2.344	1237.42
	-0.3604	-0.15856	-0.24583	-0.3604	-1.6662	-0.87694						2.344	0.829	2.344	1.052	2.344	0.854	2.344	0.809		2.346	1273.6	2.346	1770.22	2.346	1319.21	2.346	1240.8
	-0.3614	-0.15856	-0.24611	-0.3614	-1.67185	-0.87893						2.346	0.819	2.346	1.056	2.346	0.873	2.346	0.785		2.348	1277.09	2.348	1774.73	2.348	1322.87	2.348	1244.15
	-0.3624	-0.15884	-0.24639	-0.3624	-1.67751	-0.88091						2.348	0.826	2.348	1.058	2.348	0.847	2.348	0.79		2.35	1280.59	2.35	1779.23	2.35	1326.51	2.35	1247.52
	-0.3634	-0.1587	-0.24682	-0.3634	-1.68317	-0.88303						2.35	0.814	2.35	1.052	2.35	0.863	2.35	0.777		2.352	1284.08	2.352	1783.69	2.352	1330.2	2.352	1250.86
	-0.3644	-0.1587	-0.2471	-0.3644	-1.68741	-0.88472						2.352	0.83	2.352	1.049	2.352	0.858	2.352	0.782		2.354	1287.64	2.354	1788.21	2.354	1333.79	2.354	1254.18
	-0.3654	-0.15884	-0.24738	-0.3654	-1.69307	-0.8867						2.354	0.831	2.354	1.064	2.354	0.841	2.354	0.77		2.356	1291.2	2.356	1792.74	2.356	1337.4	2.356	1257.51
	-0.3664	-0.15898	-0.24767	-0.3664	-1.69873	-0.88883						2.356	0.835	2.356	1.048	2.356	0.848	2.356	0.793		2.358	1294.81	2.358	1797.22	2.358	1341.06	2.358	1260.89
	-0.3674	-0.15912	-0.24795	-0.3674	-1.70438	-0.89066						2.358	0.841	2.358	1.055	2.358	0.862	2.358	0.786		2.36	1298.42	2.36	1801.8	2.36	1344.75	2.36	1264.28
	-0.3684	-0.15926	-0.24823	-0.3684	-1.71004	-0.89321						2.36	0.835	2.36	1.052	2.36	0.86	2.36	0.794		2.362	1301.98	2.362	1806.32	2.362	1348.43	2.362	1267.68
	-0.3694	-0.15912	-0.24851	-0.3694	-1.7157	-0.89547						2.362	0.822	2.362	1.056	2.362	0.841	2.362	0.789		2.364	1305.52	2.364	1810.85	2.364	1352.13	2.364	1271.07
	-0.3704	-0.15912	-0.2488	-0.3704	-1.72136	-0.8976						2.364	0.823	2.364	1.044	2.364	0.857	2.364	0.791		2.366	1309.09	2.366	1815.44	2.366	1355.86	2.366	1274.48
	-0.3714	-0.15926	-0.24908	-0.3714	-1.72843	-0.9						2.366	0.826	2.366	1.065	2.366	0.871	2.366	0.783		2.368	1312.66	2.368	1820	2.368	1359.62	2.368	1277.92
	-0.3724	-0.15955	-0.24936	-0.3724	-1.73409	-0.90198						2.368	0.825	2.368	1.048	2.368	0.872	2.368	0.789		2.37	1316.22	2.37	1824.54	2.37	1363.4	2.37	1281.34
	-0.3734	-0.15969	-0.24965	-0.3734	-1.73975	-0.90438						2.37	0.83	2.37	1.055	2.37	0.87	2.37	0.795		2.372	1319.85	2.372	1829.11	2.372	1367.16	2.372	1284.79
	-0.3744	-0.15955	-0.24979	-0.3744	-1.74682	-0.90665						2.372	0.836	2.372	1.06	2.372	0.857	2.372	0.797		2.374	1323.42	2.374	1833.71	2.374	1370.85	2.374	1288.24
	-0.3754	-0.15969	-0.25007	-0.3754	-1.75248	-0.90905						2.374	0.816	2.374	1.05	2.374	0.858	2.374	0.806		2.376	1327.01	2.376	1838.3	2.376	1374.62	2.376	1291.72
	-0.3764	-0.15969	-0.25035	-0.3764	-1.75813	-0.9116						2.376	0.818	2.376	1.055	2.376	0.853	2.376	0.788		2.378	1330.6	2.378	1842.94	2.378	1378.32	2.378	1295.2
	-0.3774	-0.15983	-0.25064	-0.3774	-1.76521	-0.91358						2.378	0.827	2.378	1.057	2.378	0.859	2.378	0.802		2.38	1334.16	2.38	1847.52	2.38	1382.06	2.38	1298.71
	-0.3784	-0.15983	-0.25078	-0.3784	-1.77086	-0.91598						2.38	0.82	2.38	1.053	2.38	0.861	2.38	0.794		2.382	1337.77	2.382	1852.14	2.382	1385.82	2.382	1302.17
	-0.3794	-0.16011	-0.25106	-0.3794	-1.77793	-0.91853						2.382	0.818	2.382	1.051	2.382	0.855	2.382	0.796		2.384	1341.4	2.384	1856.74	2.384	1389.58	2.384	1305.67
	-0.3804	-0.16025	-0.25134	-0.3804	-1.78359	-0.92065						2.384	0.838	2.384	1.055	2.384	0.848	2.384	0.792		2.386	1345.08	2.386	1861.38	2.386	1393.34	2.386	1309.18
	-0.3814	-0.1604	-0.25149	-0.3814	-1.79066	-0.92334						2.386	0.838	2.386	1.055	2.386	0.867	2.386	0.816		2.388	1348.78	2.388	1865.99	2.388	1397.12	2.388	1312.73
	-0.3824	-0.1604	-0.25177	-0.3824	-1.79774	-0.92603						2.388	0.836	2.388	1.045	2.388	0.856	2.388	0.796		2.39	1352.43	2.39	1870.62	2.39	1400.93	2.39	1316.26
	-0.3834	-0.16054	-0.25191	-0.3834	-1.80339	-0.92829						2.39	0.825	2.39	1.054	2.39	0.867	2.39	0.8		2.392	1356.1	2.392	1875.28	2.392	1404.75	2.392	1319.8
	-0.3844	-0.16054	-0.25219	-0.3844	-1.81047	-0.93083						2.392	0.827	2.392	1.058	2.392	0.858	2.392	0.804		2.394	1359.76	2.394	1879.94	2.394	1408.51	2.394	1323.38
	-0.3854	-0.16054	-0.25233	-0.3854	-1.81754	-0.9331						2.394	0.83	2.394	1.053	2.394	0.864	2.394	0.815		2.396	1363.41	2.396	1884.62	2.396	1412.38	2.396	1326.95
	-0.3864	-0.16068	-0.25248	-0.3864	-1.8232	-0.93579						2.396	0.826	2.396	1.063	2.396	0.865	2.396	0.804		2.398	1367.08	2.398	1889.29	2.398	1416.19	2.398	1330.54
	-0.3874	-0.16096	-0.25276	-0.3874	-1.83027	-0.93847						2.398	0.83	2.398	1.04	2.398	0.856	2.398	0.795		2.4	1370.75	2.4	1893.97	2.4	1420	2.4	1334.06
	-0.3884	-0.16139	-0.2529	-0.3884	-1.83734	-0.94088						2.4	0.83	2.4	1.059	2.4	0.861	2.4	0.813		2.402	1374.45	2.402	1898.7	2.402	1423.88	2.402	1337.63
	-0.3894	-0.16139	-0.25318	-0.3894	-1.84441	-0.94356						2.402	0.824	2.402	1.057	2.402	0.864	2.402	0.799		2.404	1378.17	2.404	1903.4	2.404	1427.74	2.404	1341.24
	-0.3904	-0.16139	-0.25332	-0.3904	-1.85149	-0.94625						2.404	0.832	2.404	1.055	2.404	0.876	2.404	0.801		2.406	1381.85	2.406	1908.1	2.406	1431.7	2.406	1344.79
	-0.3914	-0.16139	-0.25347	-0.3914	-1.85714	-0.94866						2.406	0.832	2.406	1.051	2.406	0.885	2.406	0.801		2.408	1385.57	2.408	1912.82	2.408	1435.58	2.408	1348.4
	-0.3924	-0.16153	-0.25375	-0.3924	-1.86563	-0.95134						2.408	0.833	2.408	1.056	2.408	0.866	2.408	0.808		2.41	1389.29	2.41	1917.55	2.41	1439.48	2.41	1352
	-0.3934	-0.16153	-0.25389	-0.3934	-1.87129	-0.95417						2.41	0.814	2.41	1.053	2.41	0.87	2.41	0.794		2.412	1392.93	2.412	1922.29	2.412	1443.37	2.412	1355.63
	-0.3944	-0.16153	-0.25403	-0.3944	-1.87977	-0.95714						2.412	0.822	2.412	1.056	2.412	0.868	2.412	0.818		2.414	1396.66	2.414	1927.03	2.414	1447.29	2.414	1359.25
	-0.3954	-0.16167	-0.25417	-0.3954	-1.88685	-0.95997						2.414	0.827	2.414	1.059	2.414	0.875	2.414	0.814		2.416	1400.41	2.416	1931.8	2.416	1451.23	2.416	1362.91
	-0.3964	-0.16167	-0.25431	-0.3964	-1.89392	-0.96238						2.416	0.834	2.416	1.055	2.416	0.869	2.416	0.802		2.418	1404.16	2.418	1936.52	2.418	1455.13	2.418	1366.56
	-0.3974	-0.16223	-0.2546	-0.3974	-1.90099	-0.96521						2.418	0.837	2.418	1.049	2.418	0.868	2.418	0.809		2.42	1407.94	2.42	1941.28	2.42	1459.04	2.42	1370.23
	-0.3984	-0.16238	-0.25474	-0.3984	-1.90806	-0.96818						2.42	0.836	2.42	1.051	2.42	0.856	2.42	0.81		2.422	1411.75	2.422	1946.05	2.422	1462.91	2.422	1373.85
	-0.3994	-0.16223	-0.25488	-0.3994	-1.91513	-0.97086						2.422	0.842	2.422	1.062	2.422	0.864	2.422	0.792		2.424	1415.58	2.424	1950.86	2.424	1466.87	2.424	1377.46
	-0.4004	-0.16223	-0.25502	-0.4004	-1.92362	-0.97397						2.424	0.843	2.424	1.053	2.424	0.873	2.424	0.798		2.426	1419.35	2.426	1955.64	2.426	1470.84	2.426	1381.08
	-0.4014	-0.16223	-0.25516	-0.4014	-1.93069	-0.97694						2.426	0.826	2.426	1.046	2.426	0.877	2.426	0.807		2.428	1423.12	2.428	1960.41	2.428	1474.79	2.428	1384.76
	-0.4024	-0.16252	-0.2553	-0.4024	-1.93777	-0.97977						2.428	0.836	2.428	1.056	2.428	0.861	2.428	0.802		2.43	1426.91	2.43	1965.17	2.43	1478.72	2.43	1388.38
	-0.4034	-0.16266	-0.25545	-0.4034	-1.94625	-0.98289						2.43	0.827	2.43	1.049	2.43	0.868	2.43	0.804		2.432	1430.72	2.432	1970	2.432	1482.68	2.432	1392.1
	-0.4044	-0.16252	-0.25559	-0.4044	-1.95332	-0.98557						2.432	0.827	2.432	1.046	2.432	0.861	2.432	0.817		2.434	1434.49	2.434	1974.8	2.434	1486.61	2.434	1395.85
	-0.4054	-0.16266	-0.25573	-0.4054	-1.96181	-0.98911						2.434	0.83	2.434	1.056	2.434	0.872	2.434	0.803		2.436	1438.29	2.436	1979.64	2.436	1490.6	2.436	1399.49
	-0.4064	-0.16266	-0.25587	-0.4064	-1.96888	-0.99208						2.436	0.838	2.436	1.056	2.436	0.866	2.436	0.813		2.438	1442.11	2.438	1984.49	2.438	1494.56	2.438	1403.25
	-0.4074	-0.16252	-0.25601	-0.4074	-1.97737	-0.99491						2.438	0.822	2.438	1.059	2.438	0.861	2.438	0.816		2.44	1445.94	2.44	1989.35	2.44	1498.53	2.44	1406.94
	-0.4084	-0.1628	-0.25615	-0.4084	-1.98444	-0.9983						2.44	0.841	2.44	1.058	2.44	0.865	2.44	0.809		2.442	1449.78	2.442	1994.21	2.442	1502.54	2.442	1410.68
	-0.4094	-0.1628	-0.25615	-0.4094	-1.99151	-1.00141						2.442	0.834	2.442	1.056	2.442	0.879	2.442	0.799		2.444	1453.62	2.444	1999.05	2.444	1506.54	2.444	1414.41
	-0.4104	-0.1628	-0.25629	-0.4104	-2	-1.00509						2.444	0.825	2.444	1.052	2.444	0.859	2.444	0.817		2.446	1457.46	2.446	2003.87	2.446	1510.56	2.446	1418.13
	-0.4114	-0.16322	-0.25644	-0.4114	-2.00707	-1.00835						2.446	0.841	2.446	1.031	2.446	0.868	2.446	0.808		2.448	1461.36	2.448	2008.68	2.448	1514.57	2.448	1421.92
	-0.4124	-0.16337	-0.25658	-0.4124	-2.01556	-1.01103						2.448	0.849	2.448	1.051	2.448	0.882	2.448	0.811		2.45	1465.26	2.45	2013.58	2.45	1518.62	2.45	1425.62
	-0.4134	-0.16337	-0.25672	-0.4134	-2.02405	-1.01471						2.45	0.832	2.45	1.054	2.45	0.853	2.45	0.807		2.452	1469.1	2.452	2018.43	2.452	1522.61	2.452	1429.4
	-0.4144	-0.16337	-0.25672	-0.4144	-2.03253	-1.01796						2.452	0.824	2.452	1.055	2.452	0.869	2.452	0.808		2.454	1472.96	2.454	2023.33	2.454	1526.63	2.454	1433.17
	-0.4154	-0.16365	-0.25686	-0.4154	-2.0396	-1.02079						2.454	0.838	2.454	1.048	2.454	0.87	2.454	0.818		2.456	1476.87	2.456	2028.24	2.456	1530.65	2.456	1436.99
	-0.4164	-0.16365	-0.257	-0.4164	-2.04809	-1.02447						2.456	0.837	2.456	1.057	2.456	0.866	2.456	0.827		2.458	1480.75	2.458	2033.16	2.458	1534.76	2.458	1440.83
	-0.4174	-0.16351	-0.25714	-0.4174	-2.05658	-1.02786						2.458	0.83	2.458	1.062	2.458	0.873	2.458	0.818		2.46	1484.66	2.46	2038.12	2.46	1538.84	2.46	1444.65
	-0.4184	-0.16351	-0.25714	-0.4184	-2.06506	-1.03055						2.46	0.842	2.46	1.052	2.46	0.883	2.46	0.818		2.462	1488.62	2.462	2043.02	2.462	1542.97	2.462	1448.45
	-0.4194	-0.16379	-0.25728	-0.4194	-2.07355	-1.03409						2.462	0.846	2.462	1.047	2.462	0.884	2.462	0.813		2.464	1492.53	2.464	2047.93	2.464	1547.11	2.464	1452.35
	-0.4204	-0.16393	-0.25743	-0.4204	-2.08204	-1.03748						2.464	0.84	2.464	1.054	2.464	0.877	2.464	0.831		2.466	1496.49	2.466	2052.87	2.466	1551.22	2.466	1456.22
	-0.4214	-0.16393	-0.25743	-0.4214	-2.09052	-1.04144						2.466	0.834	2.466	1.054	2.466	0.875	2.466	0.822		2.468	1500.42	2.468	2057.86	2.468	1555.29	2.468	1460.03
	-0.4224	-0.16436	-0.25757	-0.4224	-2.09901	-1.04455						2.468	0.848	2.468	1.057	2.468	0.866	2.468	0.812		2.47	1504.42	2.47	2062.78	2.47	1559.41	2.47	1463.9
	-0.4234	-0.16464	-0.25757	-0.4234	-2.10608	-1.04781						2.47	0.843	2.47	1.05	2.47	0.871	2.47	0.824		2.472	1508.37	2.472	2067.76	2.472	1563.47	2.472	1467.77
	-0.4244	-0.16464	-0.25771	-0.4244	-2.11457	-1.05134						2.472	0.836	2.472	1.047	2.472	0.872	2.472	0.816		2.474	1512.32	2.474	2072.69	2.474	1567.61	2.474	1471.62
	-0.4254	-0.16478	-0.25771	-0.4254	-2.12306	-1.05488						2.474	0.835	2.474	1.048	2.474	0.868	2.474	0.818		2.476	1516.28	2.476	2077.67	2.476	1571.75	2.476	1475.47
	-0.4264	-0.16492	-0.25785	-0.4264	-2.13296	-1.05827						2.476	0.842	2.476	1.047	2.476	0.883	2.476	0.811		2.478	1520.24	2.478	2082.63	2.478	1575.94	2.478	1479.35
	-0.4274	-0.16478	-0.25799	-0.4274	-2.14144	-1.06209						2.478	0.845	2.478	1.056	2.478	0.873	2.478	0.824		2.48	1524.28	2.48	2087.66	2.48	1580.04	2.48	1483.27
	-0.4284	-0.16478	-0.25799	-0.4284	-2.14993	-1.06549						2.48	0.842	2.48	1.055	2.48	0.862	2.48	0.838		2.482	1528.28	2.482	2092.65	2.482	1584.16	2.482	1487.21
	-0.4294	-0.16492	-0.25813	-0.4294	-2.15842	-1.06945						2.482	0.839	2.482	1.05	2.482	0.873	2.482	0.823		2.484	1532.25	2.484	2097.63	2.484	1588.33	2.484	1491.16
	-0.4304	-0.16506	-0.25813	-0.4304	-2.16832	-1.07313						2.484	0.839	2.484	1.048	2.484	0.88	2.484	0.826		2.486	1536.23	2.486	2102.65	2.486	1592.49	2.486	1495.1
	-0.4314	-0.16506	-0.25827	-0.4314	-2.1768	-1.07666						2.486	0.836	2.486	1.058	2.486	0.869	2.486	0.824		2.488	1540.27	2.488	2107.71	2.488	1596.68	2.488	1499.01
	-0.4324	-0.16535	-0.25827	-0.4324	-2.18529	-1.08076						2.488	0.843	2.488	1.06	2.488	0.877	2.488	0.816		2.49	1544.31	2.49	2112.77	2.49	1600.84	2.49	1502.94
	-0.4334	-0.16549	-0.25842	-0.4334	-2.19519	-1.08444						2.49	0.846	2.49	1.048	2.49	0.879	2.49	0.829		2.492	1548.37	2.492	2117.82	2.492	1605.03	2.492	1506.9
	-0.4344	-0.16549	-0.25842	-0.4344	-2.20368	-1.08812						2.492	0.843	2.492	1.06	2.492	0.86	2.492	0.824		2.494	1552.42	2.494	2122.89	2.494	1609.2	2.494	1510.86
	-0.4354	-0.16549	-0.25842	-0.4354	-2.21358	-1.09194						2.494	0.848	2.494	1.053	2.494	0.875	2.494	0.817		2.496	1556.44	2.496	2127.97	2.496	1613.39	2.496	1514.79
	-0.4364	-0.16549	-0.25856	-0.4364	-2.22207	-1.09533						2.496	0.839	2.496	1.051	2.496	0.865	2.496	0.824		2.498	1560.47	2.498	2133.02	2.498	1617.59	2.498	1518.76
	-0.4374	-0.16563	-0.25856	-0.4374	-2.23055	-1.09958						2.498	0.839	2.498	1.055	2.498	0.871	2.498	0.831		2.5	1564.56	2.5	2138.08	2.5	1621.78	2.5	1522.79
	-0.4384	-0.16605	-0.2587	-0.4384	-2.24045	-1.10382						2.5	0.842	2.5	1.052	2.5	0.87	2.5	0.828		2.502	1568.62	2.502	2143.15	2.502	1626.01	2.502	1526.77
	-0.4394	-0.16662	-0.2587	-0.4394	-2.24894	-1.10806						2.502	0.844	2.502	1.054	2.502	0.886	2.502	0.819		2.504	1572.72	2.504	2148.26	2.504	1630.31	2.504	1530.75
	-0.4404	-0.16662	-0.2587	-0.4404	-2.25884	-1.11231						2.504	0.84	2.504	1.045	2.504	0.877	2.504	0.829		2.506	1576.78	2.506	2153.35	2.506	1634.48	2.506	1534.71
	-0.4414	-0.16676	-0.25884	-0.4414	-2.26874	-1.11612						2.506	0.846	2.506	1.055	2.506	0.864	2.506	0.817		2.508	1580.93	2.508	2158.48	2.508	1638.74	2.508	1538.72
	-0.4424	-0.16704	-0.25884	-0.4424	-2.27864	-1.12008						2.508	0.848	2.508	1.057	2.508	0.881	2.508	0.823		2.51	1585.02	2.51	2163.58	2.51	1642.98	2.51	1542.68
	-0.4434	-0.16719	-0.25898	-0.4434	-2.28854	-1.12419						2.51	0.842	2.51	1.043	2.51	0.858	2.51	0.82		2.512	1589.12	2.512	2168.67	2.512	1647.25	2.512	1546.72
	-0.4444	-0.16704	-0.25898	-0.4444	-2.29844	-1.12786						2.512	0.839	2.512	1.051	2.512	0.894	2.512	0.828		2.514	1593.21	2.514	2173.78	2.514	1651.5	2.514	1550.71
	-0.4454	-0.16704	-0.25898	-0.4454	-2.30835	-1.13239						2.514	0.849	2.514	1.045	2.514	0.877	2.514	0.821		2.516	1597.36	2.516	2178.94	2.516	1655.81	2.516	1554.75
	-0.4464	-0.1669	-0.25898	-0.4464	-2.31825	-1.13663						2.516	0.849	2.516	1.063	2.516	0.871	2.516	0.835		2.518	1601.49	2.518	2184.13	2.518	1660.18	2.518	1558.85
	-0.4474	-0.16704	-0.25912	-0.4474	-2.32673	-1.14059						2.518	0.839	2.518	1.055	2.518	0.895	2.518	0.831		2.52	1605.65	2.52	2189.27	2.52	1664.49	2.52	1562.9
	-0.4484	-0.16719	-0.25912	-0.4484	-2.33663	-1.14554						2.52	0.847	2.52	1.049	2.52	0.882	2.52	0.816		2.522	1609.79	2.522	2194.44	2.522	1668.84	2.522	1566.88
	-0.4494	-0.16733	-0.25912	-0.4494	-2.34653	-1.15007						2.522	0.845	2.522	1.047	2.522	0.882	2.522	0.823		2.524	1613.94	2.524	2199.52	2.524	1673.12	2.524	1570.95
	-0.4504	-0.16733	-0.25926	-0.4504	-2.35644	-1.1546						2.524	0.839	2.524	1.041	2.524	0.876	2.524	0.833		2.526	1618.04	2.526	2204.67	2.526	1677.48	2.526	1575.1
	-0.4514	-0.16733	-0.25926	-0.4514	-2.36634	-1.15955						2.526	0.84	2.526	1.05	2.526	0.883	2.526	0.835		2.528	1622.23	2.528	2209.88	2.528	1681.82	2.528	1579.17
	-0.4524	-0.16747	-0.25926	-0.4524	-2.37765	-1.16393						2.528	0.848	2.528	1.047	2.528	0.877	2.528	0.829		2.53	1626.42	2.53	2215.05	2.53	1686.19	2.53	1583.26
	-0.4534	-0.16789	-0.25926	-0.4534	-2.38755	-1.1686						2.53	0.854	2.53	1.049	2.53	0.884	2.53	0.82		2.532	1630.67	2.532	2220.26	2.532	1690.52	2.532	1587.33
	-0.4544	-0.16846	-0.25941	-0.4544	-2.39745	-1.17341						2.532	0.853	2.532	1.054	2.532	0.864	2.532	0.829		2.534	1634.84	2.534	2225.43	2.534	1694.77	2.534	1591.49
	-0.4554	-0.16832	-0.25941	-0.4554	-2.40736	-1.17751						2.534	0.838	2.534	1.037	2.534	0.874	2.534	0.844		2.536	1639.01	2.536	2230.62	2.536	1699.12	2.536	1595.65
	-0.4564	-0.16832	-0.25941	-0.4564	-2.41726	-1.1826						2.536	0.844	2.536	1.055	2.536	0.879	2.536	0.826		2.538	1643.2	2.538	2235.86	2.538	1703.53	2.538	1599.75
	-0.4574	-0.16832	-0.25941	-0.4574	-2.42857	-1.18769						2.538	0.845	2.538	1.045	2.538	0.88	2.538	0.827		2.54	1647.4	2.54	2241.06	2.54	1707.88	2.54	1603.86
	-0.4584	-0.1686	-0.25955	-0.4584	-2.43847	-1.19279						2.54	0.858	2.54	1.056	2.54	0.884	2.54	0.823		2.542	1651.75	2.542	2246.35	2.542	1712.35	2.542	1607.96
	-0.4594	-0.16874	-0.25955	-0.4594	-2.44979	-1.19745						2.542	0.859	2.542	1.053	2.542	0.896	2.542	0.834		2.544	1656	2.544	2251.56	2.544	1716.75	2.544	1612.13
	-0.4604	-0.16888	-0.25955	-0.4604	-2.45969	-1.20184						2.544	0.853	2.544	1.05	2.544	0.871	2.544	0.837		2.546	1660.26	2.546	2256.87	2.546	1721.16	2.546	1616.31
	-0.4614	-0.16902	-0.25955	-0.4614	-2.471	-1.20679						2.546	0.856	2.546	1.054	2.546	0.887	2.546	0.836		2.548	1664.55	2.548	2262.11	2.548	1725.54	2.548	1620.51
	-0.4624	-0.16888	-0.25969	-0.4624	-2.48091	-1.2116						2.548	0.853	2.548	1.052	2.548	0.874	2.548	0.84		2.55	1668.83	2.55	2267.36	2.55	1729.94	2.55	1624.71
	-0.4634	-0.16931	-0.25969	-0.4634	-2.49222	-1.21641						2.55	0.846	2.55	1.048	2.55	0.885	2.55	0.833		2.552	1673.04	2.552	2272.64	2.552	1734.39	2.552	1628.88
	-0.4644	-0.16931	-0.25969	-0.4644	-2.50354	-1.22192						2.552	0.845	2.552	1.052	2.552	0.879	2.552	0.835		2.554	1677.36	2.554	2277.97	2.554	1738.84	2.554	1633.11
	-0.4654	-0.16931	-0.25983	-0.4654	-2.51485	-1.2273						2.554	0.858	2.554	1.052	2.554	0.892	2.554	0.836		2.556	1681.69	2.556	2283.25	2.556	1743.33	2.556	1637.38
	-0.4664	-0.16945	-0.25983	-0.4664	-2.52475	-1.23211						2.556	0.856	2.556	1.041	2.556	0.888	2.556	0.849		2.558	1685.97	2.558	2288.49	2.558	1747.78	2.558	1641.57
	-0.4674	-0.16959	-0.25983	-0.4674	-2.53607	-1.2372						2.558	0.848	2.558	1.047	2.558	0.872	2.558	0.828		2.56	1690.23	2.56	2293.83	2.56	1752.24	2.56	1645.81
	-0.4684	-0.16959	-0.25983	-0.4684	-2.54738	-1.24272						2.56	0.848	2.56	1.054	2.56	0.891	2.56	0.839		2.562	1694.57	2.562	2299.11	2.562	1756.77	2.562	1650.01
	-0.4694	-0.16973	-0.25997	-0.4694	-2.5587	-1.24823						2.562	0.853	2.562	1.046	2.562	0.882	2.562	0.821		2.564	1698.87	2.564	2304.44	2.564	1761.21	2.564	1654.23
	-0.4704	-0.17016	-0.25997	-0.4704	-2.57001	-1.25347						2.564	0.849	2.564	1.045	2.564	0.875	2.564	0.837		2.566	1703.18	2.566	2309.78	2.566	1765.63	2.566	1658.42
	-0.4714	-0.1703	-0.25997	-0.4714	-2.58133	-1.2587						2.566	0.851	2.566	1.053	2.566	0.883	2.566	0.832		2.568	1707.55	2.568	2315.13	2.568	1770.11	2.568	1662.71
	-0.4724	-0.1703	-0.26011	-0.4724	-2.59264	-1.26421						2.568	0.86	2.568	1.053	2.568	0.885	2.568	0.838		2.57	1711.91	2.57	2320.47	2.57	1774.65	2.57	1666.97
	-0.4734	-0.1703	-0.26011	-0.4734	-2.60396	-1.26931						2.57	0.856	2.57	1.051	2.57	0.876	2.57	0.84		2.572	1716.3	2.572	2325.84	2.572	1779.16	2.572	1671.28
	-0.4744	-0.17044	-0.26011	-0.4744	-2.61669	-1.27412						2.572	0.86	2.572	1.047	2.572	0.897	2.572	0.834		2.574	1720.67	2.574	2331.2	2.574	1783.72	2.574	1675.51
	-0.4754	-0.17072	-0.26011	-0.4754	-2.62801	-1.27963						2.574	0.854	2.574	1.042	2.574	0.888	2.574	0.836		2.576	1725.07	2.576	2336.51	2.576	1788.28	2.576	1679.81
	-0.4764	-0.17086	-0.26025	-0.4764	-2.63932	-1.28515						2.576	0.86	2.576	1.038	2.576	0.891	2.576	0.831		2.578	1729.46	2.578	2341.89	2.578	1792.85	2.578	1684.09
	-0.4774	-0.17115	-0.26025	-0.4774	-2.65205	-1.29109						2.578	0.852	2.578	1.055	2.578	0.883	2.578	0.843		2.58	1733.85	2.58	2347.27	2.58	1797.33	2.58	1688.45
	-0.4784	-0.17129	-0.2604	-0.4784	-2.66337	-1.29689						2.58	0.854	2.58	1.049	2.58	0.878	2.58	0.843		2.582	1738.27	2.582	2352.69	2.582	1801.88	2.582	1692.76
	-0.4794	-0.17115	-0.2604	-0.4794	-2.6761	-1.30255						2.582	0.863	2.582	1.051	2.582	0.874	2.582	0.844		2.584	1742.69	2.584	2358.09	2.584	1806.38	2.584	1697.12
	-0.4804	-0.17157	-0.2604	-0.4804	-2.68883	-1.3082						2.584	0.859	2.584	1.04	2.584	0.887	2.584	0.85		2.586	1747.11	2.586	2363.45	2.586	1810.98	2.586	1701.51
	-0.4814	-0.17185	-0.2604	-0.4814	-2.70014	-1.31386						2.586	0.842	2.586	1.047	2.586	0.901	2.586	0.84		2.588	1751.42	2.588	2368.86	2.588	1815.66	2.588	1705.81
	-0.4824	-0.17199	-0.26054	-0.4824	-2.71287	-1.31994						2.588	0.844	2.588	1.047	2.588	0.906	2.588	0.845		2.59	1755.83	2.59	2374.28	2.59	1820.32	2.59	1710.18
	-0.4834	-0.17242	-0.26054	-0.4834	-2.7256	-1.32617						2.59	0.851	2.59	1.045	2.59	0.883	2.59	0.831		2.592	1760.27	2.592	2379.75	2.592	1824.9	2.592	1714.56
	-0.4844	-0.1727	-0.26054	-0.4844	-2.73833	-1.33239						2.592	0.863	2.592	1.063	2.592	0.886	2.592	0.843		2.594	1764.75	2.594	2385.24	2.594	1829.51	2.594	1718.87
	-0.4854	-0.17256	-0.26068	-0.4854	-2.75106	-1.33861						2.594	0.862	2.594	1.055	2.594	0.879	2.594	0.825		2.596	1769.22	2.596	2390.7	2.596	1834.06	2.596	1723.22
	-0.4864	-0.1727	-0.26068	-0.4864	-2.76521	-1.34455						2.596	0.855	2.596	1.053	2.596	0.887	2.596	0.846		2.598	1773.65	2.598	2396.22	2.598	1838.74	2.598	1727.56
	-0.4874	-0.1727	-0.26068	-0.4874	-2.77652	-1.35064						2.598	0.855	2.598	1.043	2.598	0.892	2.598	0.835		2.6	1778.13	2.6	2401.68	2.6	1843.31	2.6	1731.97
	-0.4884	-0.17298	-0.26082	-0.4884	-2.79066	-1.35714						2.6	0.857	2.6	1.06	2.6	0.88	2.6	0.855		2.602	1782.58	2.602	2407.2	2.602	1847.92	2.602	1736.43
	-0.4894	-0.17327	-0.26082	-0.4894	-2.80339	-1.36322						2.602	0.847	2.602	1.052	2.602	0.888	2.602	0.85		2.604	1787.03	2.604	2412.7	2.604	1852.61	2.604	1740.87
	-0.4904	-0.17341	-0.26096	-0.4904	-2.81754	-1.36987						2.604	0.845	2.604	1.048	2.604	0.888	2.604	0.84		2.606	1791.5	2.606	2418.18	2.606	1857.26	2.606	1745.25
	-0.4914	-0.17369	-0.2611	-0.4914	-2.83168	-1.37652						2.606	0.867	2.606	1.052	2.606	0.891	2.606	0.828		2.608	1796.04	2.608	2423.73	2.608	1861.93	2.608	1749.62
	-0.4924	-0.17369	-0.2611	-0.4924	-2.84441	-1.38274						2.608	0.858	2.608	1.053	2.608	0.891	2.608	0.837		2.61	1800.54	2.61	2429.23	2.61	1866.6	2.61	1754.03
	-0.4934	-0.17383	-0.26124	-0.4934	-2.85856	-1.38967						2.61	0.86	2.61	1.046	2.61	0.887	2.61	0.841		2.612	1805.05	2.612	2434.73	2.612	1871.25	2.612	1758.41
	-0.4944	-0.17397	-0.26124	-0.4944	-2.8727	-1.39646						2.612	0.851	2.612	1.046	2.612	0.883	2.612	0.845		2.614	1809.56	2.614	2440.28	2.614	1875.89	2.614	1762.84
	-0.4954	-0.17412	-0.26139	-0.4954	-2.88685	-1.40283						2.614	0.851	2.614	1.052	2.614	0.874	2.614	0.831		2.616	1814.06	2.616	2445.82	2.616	1880.61	2.616	1767.27
	-0.4964	-0.17454	-0.26139	-0.4964	-2.90099	-1.40934						2.616	0.872	2.616	1.049	2.616	0.909	2.616	0.837		2.618	1818.61	2.618	2451.37	2.618	1885.39	2.618	1771.74
	-0.4974	-0.17511	-0.26153	-0.4974	-2.91513	-1.41584						2.618	0.855	2.618	1.043	2.618	0.886	2.618	0.846		2.62	1823.24	2.62	2456.93	2.62	1890.09	2.62	1776.2
	-0.4984	-0.17496	-0.26167	-0.4984	-2.92928	-1.42291						2.62	0.874	2.62	1.06	2.62	0.895	2.62	0.848		2.622	1827.84	2.622	2462.53	2.622	1894.78	2.622	1780.73
	-0.4994	-0.17539	-0.26167	-0.4994	-2.94342	-1.42999						2.622	0.869	2.622	1.049	2.622	0.882	2.622	0.845		2.624	1832.46	2.624	2468.06	2.624	1899.46	2.624	1785.15
	-0.5004	-0.17567	-0.26181	-0.5004	-2.95757	-1.43564						2.624	0.855	2.624	1.046	2.624	0.875	2.624	0.827		2.626	1836.97	2.626	2473.66	2.626	1904.16	2.626	1789.6
	-0.5014	-0.17553	-0.26181	-0.5014	-2.97313	-1.44272						2.626	0.859	2.626	1.054	2.626	0.886	2.626	0.846		2.628	1841.59	2.628	2479.27	2.628	1908.87	2.628	1794.08
	-0.5024	-0.17595	-0.26195	-0.5024	-2.98868	-1.44979						2.628	0.862	2.628	1.051	2.628	0.895	2.628	0.835		2.63	1846.14	2.63	2484.91	2.63	1913.61	2.63	1798.57
	-0.5034	-0.1761	-0.26209	-0.5034	-3.00283	-1.45686						2.63	0.851	2.63	1.052	2.63	0.883	2.63	0.852		2.632	1850.72	2.632	2490.51	2.632	1918.39	2.632	1803.12
	-0.5044	-0.17666	-0.26209	-0.5044	-3.01697	-1.46393						2.632	0.853	2.632	1.056	2.632	0.894	2.632	0.845		2.634	1855.27	2.634	2496.18	2.634	1923.14	2.634	1807.68
	-0.5054	-0.1768	-0.26223	-0.5054	-3.03253	-1.47242						2.634	0.863	2.634	1.054	2.634	0.885	2.634	0.855		2.636	1859.9	2.636	2501.8	2.636	1927.93	2.636	1812.23
	-0.5064	-0.17737	-0.26238	-0.5064	-3.04809	-1.47949						2.636	0.86	2.636	1.044	2.636	0.906	2.636	0.84		2.638	1864.51	2.638	2507.42	2.638	1932.77	2.638	1816.74
	-0.5074	-0.17751	-0.26252	-0.5074	-3.06365	-1.48656						2.638	0.855	2.638	1.046	2.638	0.893	2.638	0.843		2.64	1869.17	2.64	2513.06	2.64	1937.61	2.64	1821.29
	-0.5084	-0.17779	-0.26252	-0.5084	-3.07921	-1.49364						2.64	0.871	2.64	1.052	2.64	0.896	2.64	0.847		2.642	1873.81	2.642	2518.7	2.642	1942.37	2.642	1825.84
	-0.5094	-0.17779	-0.26266	-0.5094	-3.09477	-1.50212						2.642	0.863	2.642	1.045	2.642	0.884	2.642	0.837		2.644	1878.49	2.644	2524.32	2.644	1947.23	2.644	1830.36
	-0.5104	-0.17793	-0.2628	-0.5104	-3.10891	-1.50919						2.644	0.865	2.644	1.043	2.644	0.9	2.644	0.849		2.646	1883.15	2.646	2529.98	2.646	1952.07	2.646	1834.99
	-0.5114	-0.17822	-0.26294	-0.5114	-3.12588	-1.51627						2.646	0.858	2.646	1.055	2.646	0.891	2.646	0.857		2.648	1887.86	2.648	2535.7	2.648	1956.79	2.648	1839.58
	-0.5124	-0.17822	-0.26308	-0.5124	-3.14144	-1.52475						2.648	0.874	2.648	1.042	2.648	0.881	2.648	0.851		2.65	1892.52	2.65	2541.34	2.65	1961.63	2.65	1844.19
	-0.5134	-0.1785	-0.26322	-0.5134	-3.157	-1.53182						2.65	0.86	2.65	1.047	2.65	0.892	2.65	0.847		2.652	1897.2	2.652	2547.03	2.652	1966.48	2.652	1848.75
	-0.5144	-0.17878	-0.26322	-0.5144	-3.17397	-1.54031						2.652	0.86	2.652	1.047	2.652	0.89	2.652	0.843		2.654	1901.9	2.654	2552.73	2.654	1971.33	2.654	1853.36
	-0.5154	-0.17935	-0.26351	-0.5154	-3.18953	-1.54738						2.654	0.863	2.654	1.055	2.654	0.901	2.654	0.843		2.656	1906.54	2.656	2558.47	2.656	1976.18	2.656	1857.9
	-0.5164	-0.17949	-0.26365	-0.5164	-3.20651	-1.55587						2.656	0.85	2.656	1.053	2.656	0.884	2.656	0.843		2.658	1911.26	2.658	2564.18	2.658	1981.01	2.658	1862.57
	-0.5174	-0.17963	-0.26379	-0.5174	-3.22348	-1.56436						2.658	0.866	2.658	1.039	2.658	0.895	2.658	0.848		2.66	1915.95	2.66	2569.86	2.66	1985.93	2.66	1867.15
	-0.5184	-0.17992	-0.26393	-0.5184	-3.24045	-1.57284						2.66	0.871	2.66	1.041	2.66	0.894	2.66	0.843		2.662	1920.66	2.662	2575.59	2.662	1990.81	2.662	1871.8
	-0.5194	-0.18006	-0.26407	-0.5194	-3.25743	-1.58133						2.662	0.859	2.662	1.046	2.662	0.891	2.662	0.844		2.664	1925.44	2.664	2581.35	2.664	1995.69	2.664	1876.45
	-0.5204	-0.18048	-0.26421	-0.5204	-3.2744	-1.58982						2.664	0.871	2.664	1.056	2.664	0.888	2.664	0.858		2.666	1930.19	2.666	2587.09	2.666	2000.56	2.666	1881.09
	-0.5214	-0.18105	-0.26436	-0.5214	-3.29137	-1.59689						2.666	0.865	2.666	1.04	2.666	0.891	2.666	0.847		2.668	1934.95	2.668	2592.8	2.668	2005.45	2.668	1885.77
	-0.5224	-0.18133	-0.2645	-0.5224	-3.30835	-1.60537						2.668	0.869	2.668	1.053	2.668	0.891	2.668	0.848		2.67	1939.71	2.67	2598.57	2.67	2010.3	2.67	1890.44
	-0.5234	-0.18147	-0.26464	-0.5234	-3.32532	-1.61386						2.67	0.865	2.67	1.042	2.67	0.891	2.67	0.849		2.672	1944.43	2.672	2604.32	2.672	2015.23	2.672	1895.12
	-0.5244	-0.18161	-0.26478	-0.5244	-3.34371	-1.62235						2.672	0.856	2.672	1.049	2.672	0.894	2.672	0.845		2.674	1949.22	2.674	2610.12	2.674	2020.22	2.674	1899.78
	-0.5254	-0.1819	-0.26506	-0.5254	-3.36068	-1.63083						2.674	0.87	2.674	1.041	2.674	0.902	2.674	0.852		2.676	1953.97	2.676	2615.89	2.676	2025.17	2.676	1904.51
	-0.5264	-0.18232	-0.26521	-0.5264	-3.37907	-1.63932						2.676	0.861	2.676	1.051	2.676	0.889	2.676	0.856		2.678	1958.79	2.678	2621.72	2.678	2030.1	2.678	1909.27
	-0.5274	-0.18246	-0.26535	-0.5274	-3.39745	-1.64781						2.678	0.875	2.678	1.061	2.678	0.898	2.678	0.865		2.68	1963.6	2.68	2627.56	2.68	2035.08	2.68	1914.05
	-0.5284	-0.18303	-0.26563	-0.5284	-3.41584	-1.65771						2.68	0.855	2.68	1.046	2.68	0.892	2.68	0.857		2.682	1968.35	2.682	2633.38	2.682	2040.06	2.682	1918.81
	-0.5294	-0.18345	-0.26577	-0.5294	-3.43423	-1.6662						2.682	0.862	2.682	1.051	2.682	0.899	2.682	0.859		2.684	1973.16	2.684	2639.22	2.684	2045.06	2.684	1923.55
	-0.5304	-0.18359	-0.26605	-0.5304	-3.4512	-1.67468						2.684	0.864	2.684	1.045	2.684	0.896	2.684	0.85		2.686	1977.93	2.686	2645.01	2.686	2050	2.686	1928.28
	-0.5314	-0.18388	-0.2662	-0.5314	-3.471	-1.68458						2.686	0.86	2.686	1.046	2.686	0.892	2.686	0.851		2.688	1982.72	2.688	2650.87	2.688	2054.93	2.688	1932.99
	-0.5324	-0.1843	-0.26634	-0.5324	-3.48939	-1.69165						2.688	0.862	2.688	1.047	2.688	0.883	2.688	0.845		2.69	1987.59	2.69	2656.74	2.69	2059.85	2.69	1937.73
	-0.5334	-0.18458	-0.26662	-0.5334	-3.50778	-1.70156						2.69	0.862	2.69	1.044	2.69	0.882	2.69	0.841		2.692	1992.4	2.692	2662.56	2.692	2064.88	2.692	1942.46
	-0.5344	-0.18487	-0.26676	-0.5344	-3.52617	-1.71004						2.692	0.862	2.692	1.048	2.692	0.896	2.692	0.853		2.694	1997.29	2.694	2668.42	2.694	2069.89	2.694	1947.25
	-0.5354	-0.18515	-0.26704	-0.5354	-3.54597	-1.71994						2.694	0.886	2.694	1.044	2.694	0.889	2.694	0.843		2.696	2002.2	2.696	2674.28	2.696	2074.86	2.696	1951.97
	-0.5364	-0.18543	-0.26733	-0.5364	-3.56436	-1.72843						2.696	0.871	2.696	1.052	2.696	0.889	2.696	0.85		2.698	2007.12	2.698	2680.23	2.698	2079.85	2.698	1956.73
	-0.5374	-0.18586	-0.26747	-0.5374	-3.58416	-1.73833						2.698	0.874	2.698	1.058	2.698	0.894	2.698	0.85		2.7	2011.99	2.7	2686.13	2.7	2084.83	2.7	1961.55
	-0.5384	-0.18628	-0.26775	-0.5384	-3.60255	-1.74823						2.7	0.87	2.7	1.042	2.7	0.887	2.7	0.863		2.702	2016.91	2.702	2692	2.702	2089.89	2.702	1966.39
	-0.5394	-0.18656	-0.26789	-0.5394	-3.62235	-1.75813						2.702	0.87	2.702	1.05	2.702	0.887	2.702	0.857		2.704	2021.8	2.704	2698	2.704	2094.89	2.704	1971.15
	-0.5404	-0.1867	-0.26818	-0.5404	-3.64215	-1.76662						2.704	0.866	2.704	1.057	2.704	0.887	2.704	0.851		2.706	2026.68	2.706	2703.91	2.706	2099.92	2.706	1975.94
	-0.5414	-0.18727	-0.2686	-0.5414	-3.66054	-1.77652						2.706	0.864	2.706	1.039	2.706	0.903	2.706	0.837		2.708	2031.58	2.708	2709.8	2.708	2104.92	2.708	1980.83
	-0.5424	-0.18769	-0.26874	-0.5424	-3.68034	-1.78642						2.708	0.866	2.708	1.046	2.708	0.877	2.708	0.863		2.71	2036.52	2.71	2715.75	2.71	2109.98	2.71	1985.66
	-0.5434	-0.18798	-0.26902	-0.5434	-3.70014	-1.79632						2.71	0.874	2.71	1.052	2.71	0.883	2.71	0.861		2.712	2041.46	2.712	2721.72	2.712	2115.01	2.712	1990.53
	-0.5444	-0.18826	-0.26931	-0.5444	-3.71994	-1.80622						2.712	0.867	2.712	1.048	2.712	0.894	2.712	0.859		2.714	2046.37	2.714	2727.67	2.714	2120.01	2.714	1995.44
	-0.5454	-0.18868	-0.26959	-0.5454	-3.74116	-1.81612						2.714	0.863	2.714	1.051	2.714	0.88	2.714	0.857		2.716	2051.32	2.716	2733.65	2.716	2125.09	2.716	2000.33
	-0.5464	-0.18897	-0.26987	-0.5464	-3.76096	-1.82603						2.716	0.87	2.716	1.05	2.716	0.879	2.716	0.865		2.718	2056.28	2.718	2739.64	2.718	2130.1	2.718	2005.2
	-0.5474	-0.18939	-0.27016	-0.5474	-3.78218	-1.83593						2.718	0.869	2.718	1.049	2.718	0.892	2.718	0.853		2.72	2061.23	2.72	2745.61	2.72	2135.23	2.72	2010.06
	-0.5484	-0.18982	-0.27044	-0.5484	-3.80198	-1.84724						2.72	0.87	2.72	1.047	2.72	0.907	2.72	0.843		2.722	2066.17	2.722	2751.62	2.722	2140.31	2.722	2014.95
	-0.5494	-0.19024	-0.27086	-0.5494	-3.8232	-1.85714						2.722	0.859	2.722	1.048	2.722	0.885	2.722	0.864		2.724	2071.13	2.724	2757.62	2.724	2145.43	2.724	2019.86
	-0.5504	-0.19081	-0.27115	-0.5504	-3.843	-1.86704						2.724	0.873	2.724	1.053	2.724	0.889	2.724	0.862		2.726	2076.11	2.726	2763.67	2.726	2150.51	2.726	2024.86
	-0.5514	-0.19137	-0.27143	-0.5514	-3.86421	-1.87836						2.726	0.863	2.726	1.054	2.726	0.883	2.726	0.866		2.728	2081.09	2.728	2769.69	2.728	2155.55	2.728	2029.8
	-0.5524	-0.1918	-0.27185	-0.5524	-3.88543	-1.88826						2.728	0.865	2.728	1.048	2.728	0.887	2.728	0.859		2.73	2086.09	2.73	2775.69	2.73	2160.68	2.73	2034.74
	-0.5534	-0.19236	-0.27214	-0.5534	-3.90665	-1.89816						2.73	0.869	2.73	1.043	2.73	0.886	2.73	0.867		2.732	2091.09	2.732	2781.77	2.732	2165.84	2.732	2039.68
	-0.5544	-0.19279	-0.27256	-0.5544	-3.92645	-1.90948						2.732	0.875	2.732	1.055	2.732	0.898	2.732	0.847		2.734	2096.14	2.734	2787.81	2.734	2171	2.734	2044.59
	-0.5554	-0.19321	-0.27284	-0.5554	-3.94767	-1.92079						2.734	0.868	2.734	1.045	2.734	0.893	2.734	0.857		2.736	2101.1	2.736	2793.91	2.736	2176.14	2.736	2049.58
	-0.5564	-0.19378	-0.27327	-0.5564	-3.96888	-1.93211						2.736	0.86	2.736	1.054	2.736	0.889	2.736	0.868		2.738	2106.14	2.738	2799.97	2.738	2181.3	2.738	2054.55
	-0.5574	-0.19406	-0.27355	-0.5574	-3.99151	-1.94201						2.738	0.878	2.738	1.049	2.738	0.894	2.738	0.854		2.74	2111.22	2.74	2806.02	2.74	2186.46	2.74	2059.57
	-0.5584	-0.19463	-0.27397	-0.5584	-4.01273	-1.95332						2.74	0.872	2.74	1.046	2.74	0.893	2.74	0.86		2.742	2116.31	2.742	2812.09	2.742	2191.66	2.742	2064.56
	-0.5594	-0.19519	-0.27426	-0.5594	-4.03536	-1.96464						2.742	0.886	2.742	1.043	2.742	0.896	2.742	0.856		2.744	2121.44	2.744	2818.15	2.744	2196.82	2.744	2069.54
	-0.5604	-0.19562	-0.27468	-0.5604	-4.05658	-1.97595						2.744	0.869	2.744	1.047	2.744	0.883	2.744	0.867		2.746	2126.44	2.746	2824.28	2.746	2201.99	2.746	2074.58
	-0.5614	-0.19618	-0.27511	-0.5614	-4.07921	-1.98586						2.746	0.871	2.746	1.056	2.746	0.887	2.746	0.87		2.748	2131.5	2.748	2830.41	2.748	2207.14	2.748	2079.66
	-0.5624	-0.19661	-0.27553	-0.5624	-4.10042	-1.99717						2.748	0.857	2.748	1.048	2.748	0.88	2.748	0.866		2.75	2136.54	2.75	2836.55	2.75	2212.31	2.75	2084.68
	-0.5634	-0.19731	-0.27595	-0.5634	-4.12306	-2.00849						2.75	0.876	2.75	1.055	2.75	0.895	2.75	0.86		2.752	2141.63	2.752	2842.72	2.752	2217.52	2.752	2089.73
	-0.5644	-0.19788	-0.27638	-0.5644	-4.14569	-2.0198						2.752	0.865	2.752	1.051	2.752	0.887	2.752	0.873		2.754	2146.75	2.754	2848.83	2.754	2222.7	2.754	2094.81
	-0.5654	-0.19816	-0.2768	-0.5654	-4.16832	-2.03112						2.754	0.876	2.754	1.048	2.754	0.892	2.754	0.865		2.756	2151.82	2.756	2854.98	2.756	2227.95	2.756	2099.93
	-0.5664	-0.19859	-0.27723	-0.5664	-4.19095	-2.04243						2.756	0.87	2.756	1.048	2.756	0.892	2.756	0.87		2.758	2156.95	2.758	2861.12	2.758	2233.21	2.758	2104.96
	-0.5674	-0.19929	-0.27765	-0.5674	-4.21358	-2.05516						2.758	0.864	2.758	1.044	2.758	0.9	2.758	0.85		2.76	2162.04	2.76	2867.29	2.76	2238.51	2.76	2109.95
	-0.5684	-0.19972	-0.27822	-0.5684	-4.23621	-2.06648						2.76	0.875	2.76	1.042	2.76	0.903	2.76	0.855		2.762	2167.22	2.762	2873.39	2.762	2243.83	2.762	2115.03
	-0.5694	-0.20014	-0.27864	-0.5694	-4.25884	-2.07921						2.762	0.877	2.762	1.046	2.762	0.896	2.762	0.88		2.764	2172.36	2.764	2879.59	2.764	2249.02	2.764	2120.18
	-0.5704	-0.20071	-0.27907	-0.5704	-4.28147	-2.09052						2.764	0.87	2.764	1.055	2.764	0.894	2.764	0.858		2.766	2177.52	2.766	2885.84	2.766	2254.38	2.766	2125.29
	-0.5714	-0.2017	-0.27949	-0.5714	-4.3041	-2.10325						2.766	0.876	2.766	1.048	2.766	0.9	2.766	0.867		2.768	2182.73	2.768	2891.98	2.768	2259.71	2.768	2130.43
	-0.5724	-0.20212	-0.28006	-0.5724	-4.32673	-2.11457						2.768	0.881	2.768	1.043	2.768	0.901	2.768	0.86		2.77	2187.91	2.77	2898.19	2.77	2264.96	2.77	2135.46
	-0.5734	-0.20269	-0.28048	-0.5734	-4.35078	-2.1273						2.77	0.877	2.77	1.055	2.77	0.883	2.77	0.86		2.772	2193.1	2.772	2904.43	2.772	2270.26	2.772	2140.54
	-0.5744	-0.20325	-0.28105	-0.5744	-4.37482	-2.13861						2.772	0.875	2.772	1.046	2.772	0.895	2.772	0.865		2.774	2198.35	2.774	2910.63	2.774	2275.54	2.774	2145.74
	-0.5754	-0.20396	-0.28147	-0.5754	-4.39745	-2.15134						2.774	0.884	2.774	1.043	2.774	0.887	2.774	0.87		2.776	2203.57	2.776	2916.86	2.776	2280.85	2.776	2150.88
	-0.5764	-0.20453	-0.28204	-0.5764	-4.42008	-2.16407						2.776	0.88	2.776	1.049	2.776	0.897	2.776	0.86		2.778	2208.82	2.778	2923.08	2.778	2286.11	2.778	2155.96
	-0.5774	-0.20523	-0.2826	-0.5774	-4.44413	-2.17539						2.778	0.878	2.778	1.042	2.778	0.891	2.778	0.849		2.78	2213.98	2.78	2929.28	2.78	2291.47	2.78	2161.14
	-0.5784	-0.2058	-0.28317	-0.5784	-4.46818	-2.18812						2.78	0.86	2.78	1.044	2.78	0.887	2.78	0.879		2.782	2219.16	2.782	2935.56	2.782	2296.84	2.782	2166.34
	-0.5794	-0.20665	-0.28373	-0.5794	-4.49222	-2.20085						2.782	0.876	2.782	1.049	2.782	0.896	2.782	0.881		2.784	2224.41	2.784	2941.84	2.784	2302.19	2.784	2171.57
	-0.5804	-0.20736	-0.2843	-0.5804	-4.51627	-2.21358						2.784	0.87	2.784	1.052	2.784	0.898	2.784	0.852		2.786	2229.6	2.786	2948.16	2.786	2307.54	2.786	2176.73
	-0.5814	-0.20792	-0.28472	-0.5814	-4.54173	-2.22631						2.786	0.876	2.786	1.047	2.786	0.896	2.786	0.867		2.788	2234.88	2.788	2954.39	2.788	2312.93	2.788	2181.9
	-0.5824	-0.20835	-0.28529	-0.5824	-4.56577	-2.23904						2.788	0.872	2.788	1.044	2.788	0.894	2.788	0.855		2.79	2240.12	2.79	2960.67	2.79	2318.24	2.79	2187.06
	-0.5834	-0.20905	-0.286	-0.5834	-4.5884	-2.25177						2.79	0.879	2.79	1.048	2.79	0.889	2.79	0.865		2.792	2245.4	2.792	2966.91	2.792	2323.67	2.792	2192.25
	-0.5844	-0.20976	-0.28656	-0.5844	-4.61386	-2.26591						2.792	0.877	2.792	1.035	2.792	0.899	2.792	0.862		2.794	2250.7	2.794	2973.21	2.794	2329.07	2.794	2197.44
	-0.5854	-0.21061	-0.28713	-0.5854	-4.63791	-2.27864						2.794	0.876	2.794	1.046	2.794	0.89	2.794	0.868		2.796	2255.96	2.796	2979.51	2.796	2334.45	2.796	2202.7
	-0.5864	-0.21117	-0.28769	-0.5864	-4.66195	-2.29137						2.796	0.87	2.796	1.047	2.796	0.89	2.796	0.86		2.798	2261.22	2.798	2985.87	2.798	2339.76	2.798	2207.89
	-0.5874	-0.21174	-0.2884	-0.5874	-4.68741	-2.30552						2.798	0.876	2.798	1.054	2.798	0.879	2.798	0.865		2.8	2266.53	2.8	2992.23	2.8	2345.13	2.8	2213.13
	-0.5884	-0.21259	-0.28897	-0.5884	-4.71146	-2.31825						2.8	0.88	2.8	1.047	2.8	0.896	2.8	0.873		2.802	2271.88	2.802	2998.53	2.802	2350.51	2.802	2218.43
	-0.5894	-0.21174	-0.28868	-0.5894	-4.71711	-2.31259						2.802	0.876	2.802	1.041	2.802	0.891	2.802	0.87		2.804	2277.18	2.804	3004.86	2.804	2355.95	2.804	2223.73
	-0.5884	-0.20806	-0.28501	-0.5884	-4.64498	-2.22489						2.804	0.883	2.804	1.041	2.804	0.895	2.804	0.878		2.806	2282.54	2.806	3011.2	2.806	2361.37	2.806	2228.99
	-0.5874	-0.20552	-0.2819	-0.5874	-4.57143	-2.14003						2.806	0.88	2.806	1.045	2.806	0.887	2.806	0.857		2.808	2287.92	2.808	3017.51	2.808	2366.81	2.808	2234.28
	-0.5864	-0.20311	-0.27921	-0.5864	-4.51061	-2.07214						2.808	0.882	2.808	1.036	2.808	0.899	2.808	0.881		2.81	2293.34	2.81	3023.9	2.81	2372.26	2.81	2239.64
	-0.5854	-0.20085	-0.27694	-0.5854	-4.45403	-2.01697						2.81	0.891	2.81	1.046	2.81	0.904	2.81	0.866		2.812	2298.72	2.812	3030.19	2.812	2377.81	2.812	2244.9
	-0.5844	-0.19887	-0.27468	-0.5844	-4.40311	-1.96888						2.812	0.87	2.812	1.032	2.812	0.905	2.812	0.871		2.814	2304.03	2.814	3036.56	2.814	2383.27	2.814	2250.23
	-0.5834	-0.19703	-0.27256	-0.5834	-4.35361	-1.92645						2.814	0.881	2.814	1.044	2.814	0.881	2.814	0.873		2.816	2309.44	2.816	3042.95	2.816	2388.72	2.816	2255.63
	-0.5824	-0.19533	-0.27044	-0.5824	-4.30693	-1.88685						2.816	0.883	2.816	1.045	2.816	0.897	2.816	0.883		2.818	2314.87	2.818	3049.36	2.818	2394.2	2.818	2260.98
	-0.5814	-0.19364	-0.2686	-0.5814	-4.26025	-1.85149						2.818	0.883	2.818	1.05	2.818	0.891	2.818	0.879		2.82	2320.27	2.82	3055.78	2.82	2399.63	2.82	2266.38
	-0.5804	-0.1918	-0.26676	-0.5804	-4.21641	-1.81895						2.82	0.876	2.82	1.038	2.82	0.892	2.82	0.87		2.822	2325.64	2.822	3062.17	2.822	2405.11	2.822	2271.76
	-0.5794	-0.19024	-0.26492	-0.5794	-4.17256	-1.78784						2.822	0.872	2.822	1.049	2.822	0.896	2.822	0.879		2.824	2331.03	2.824	3068.63	2.824	2410.68	2.824	2277.1
	-0.5784	-0.18897	-0.26322	-0.5784	-4.12871	-1.75813						2.824	0.882	2.824	1.045	2.824	0.892	2.824	0.866		2.826	2336.44	2.826	3075.03	2.826	2416.15	2.826	2282.49
	-0.5774	-0.18784	-0.26153	-0.5774	-4.08628	-1.72984						2.826	0.875	2.826	1.039	2.826	0.886	2.826	0.875		2.828	2341.86	2.828	3081.47	2.828	2421.66	2.828	2287.88
	-0.5764	-0.18656	-0.25983	-0.5764	-4.04526	-1.70297						2.828	0.883	2.828	1.047	2.828	0.893	2.828	0.868		2.83	2347.32	2.83	3087.97	2.83	2427.15	2.83	2293.24
	-0.5754	-0.18529	-0.25827	-0.5754	-4.00566	-1.67893						2.83	0.879	2.83	1.044	2.83	0.89	2.83	0.883		2.832	2352.76	2.832	3094.42	2.832	2432.68	2.832	2298.7
	-0.5744	-0.18388	-0.25672	-0.5744	-3.96464	-1.65347						2.832	0.875	2.832	1.054	2.832	0.908	2.832	0.872		2.834	2358.18	2.834	3100.98	2.834	2438.27	2.834	2304.1
	-0.5734	-0.18274	-0.25516	-0.5734	-3.92504	-1.62942						2.834	0.888	2.834	1.046	2.834	0.885	2.834	0.872		2.836	2363.7	2.836	3107.49	2.836	2443.77	2.836	2309.57
	-0.5724	-0.18119	-0.25389	-0.5724	-3.88685	-1.60537						2.836	0.893	2.836	1.053	2.836	0.885	2.836	0.874		2.838	2369.23	2.838	3114	2.838	2449.27	2.838	2314.97
	-0.5714	-0.17977	-0.25262	-0.5714	-3.84866	-1.58133						2.838	0.885	2.838	1.046	2.838	0.888	2.838	0.875		2.84	2374.76	2.84	3120.47	2.84	2454.87	2.84	2320.4
	-0.5704	-0.17878	-0.25134	-0.5704	-3.81047	-1.5587						2.84	0.88	2.84	1.037	2.84	0.902	2.84	0.88		2.842	2380.2	2.842	3126.98	2.842	2460.39	2.842	2325.9
	-0.5694	-0.17737	-0.24993	-0.5694	-3.77228	-1.53748						2.842	0.884	2.842	1.048	2.842	0.882	2.842	0.882		2.844	2385.74	2.844	3133.54	2.844	2465.96	2.844	2331.36
	-0.5684	-0.17624	-0.24866	-0.5684	-3.7355	-1.51627						2.844	0.88	2.844	1.049	2.844	0.899	2.844	0.868		2.846	2391.25	2.846	3140.04	2.846	2471.56	2.846	2336.8
	-0.5674	-0.17482	-0.24724	-0.5674	-3.69873	-1.49364						2.846	0.887	2.846	1.04	2.846	0.899	2.846	0.871		2.848	2396.78	2.848	3146.58	2.848	2477.14	2.848	2342.3
	-0.5664	-0.17355	-0.24597	-0.5664	-3.66195	-1.47383						2.848	0.876	2.848	1.046	2.848	0.892	2.848	0.883		2.85	2402.26	2.85	3153.11	2.85	2482.78	2.85	2347.8
	-0.5654	-0.17242	-0.2447	-0.5654	-3.62659	-1.45403						2.85	0.88	2.85	1.038	2.85	0.901	2.85	0.875		2.852	2407.85	2.852	3159.64	2.852	2488.46	2.852	2353.27
	-0.5644	-0.17143	-0.24356	-0.5644	-3.59123	-1.43423						2.852	0.886	2.852	1.045	2.852	0.904	2.852	0.876		2.854	2413.41	2.854	3166.19	2.854	2494.15	2.854	2358.76
	-0.5634	-0.17044	-0.24229	-0.5634	-3.55587	-1.41443						2.854	0.886	2.854	1.04	2.854	0.902	2.854	0.873		2.856	2418.96	2.856	3172.77	2.856	2499.81	2.856	2364.27
	-0.5624	-0.16959	-0.24116	-0.5624	-3.52051	-1.39562						2.856	0.881	2.856	1.043	2.856	0.893	2.856	0.878		2.858	2424.54	2.858	3179.32	2.858	2505.43	2.858	2369.84
	-0.5614	-0.1686	-0.23989	-0.5614	-3.48656	-1.37694						2.858	0.897	2.858	1.036	2.858	0.899	2.858	0.885		2.86	2430.15	2.86	3185.86	2.86	2511.18	2.86	2375.4
	-0.5604	-0.16761	-0.23876	-0.5604	-3.45262	-1.35842						2.86	0.879	2.86	1.042	2.86	0.907	2.86	0.875		2.862	2435.71	2.862	3192.5	2.862	2516.84	2.862	2381
	-0.5594	-0.16662	-0.23777	-0.5594	-3.41867	-1.34003						2.862	0.882	2.862	1.049	2.862	0.888	2.862	0.876		2.864	2441.28	2.864	3199.1	2.864	2522.46	2.864	2386.47
	-0.5584	-0.16563	-0.23663	-0.5584	-3.38472	-1.32249						2.864	0.88	2.864	1.043	2.864	0.891	2.864	0.871		2.866	2446.89	2.866	3205.76	2.866	2528.11	2.866	2392.05
	-0.5574	-0.16478	-0.2355	-0.5574	-3.35078	-1.30495						2.866	0.877	2.866	1.042	2.866	0.901	2.866	0.881		2.868	2452.43	2.868	3212.33	2.868	2533.8	2.868	2397.61
	-0.5564	-0.16407	-0.23451	-0.5564	-3.31825	-1.28727						2.868	0.881	2.868	1.045	2.868	0.888	2.868	0.885		2.87	2458.06	2.87	3218.98	2.87	2539.38	2.87	2403.3
	-0.5554	-0.16337	-0.23352	-0.5554	-3.28571	-1.27086						2.87	0.885	2.87	1.043	2.87	0.891	2.87	0.889		2.872	2463.72	2.872	3225.62	2.872	2545.14	2.872	2408.91
	-0.5544	-0.16238	-0.23239	-0.5544	-3.25318	-1.25417						2.872	0.887	2.872	1.044	2.872	0.895	2.872	0.886		2.874	2469.3	2.874	3232.24	2.874	2550.86	2.874	2414.55
	-0.5534	-0.16124	-0.2314	-0.5534	-3.22065	-1.23762						2.874	0.879	2.874	1.041	2.874	0.901	2.874	0.885		2.876	2474.94	2.876	3238.92	2.876	2556.66	2.876	2420.17
	-0.5524	-0.16025	-0.23041	-0.5524	-3.18953	-1.22164						2.876	0.881	2.876	1.048	2.876	0.917	2.876	0.87		2.878	2480.54	2.878	3245.63	2.878	2562.43	2.878	2425.76
	-0.5514	-0.15955	-0.22942	-0.5514	-3.15842	-1.20552						2.878	0.873	2.878	1.048	2.878	0.898	2.878	0.879		2.88	2486.16	2.88	3252.32	2.88	2568.22	2.88	2431.38
	-0.5504	-0.15884	-0.22857	-0.5504	-3.1273	-1.18982						2.88	0.881	2.88	1.042	2.88	0.893	2.88	0.879		2.882	2491.84	2.882	3259.01	2.882	2573.95	2.882	2437
	-0.5494	-0.15799	-0.22758	-0.5494	-3.09618	-1.17397						2.882	0.884	2.882	1.047	2.882	0.903	2.882	0.883		2.884	2497.5	2.884	3265.71	2.884	2579.72	2.884	2442.64
	-0.5484	-0.15743	-0.22659	-0.5484	-3.06648	-1.15842						2.884	0.886	2.884	1.038	2.884	0.889	2.884	0.879		2.886	2503.12	2.886	3272.41	2.886	2585.39	2.886	2448.3
	-0.5474	-0.15686	-0.22574	-0.5474	-3.03536	-1.14286						2.886	0.879	2.886	1.045	2.886	0.892	2.886	0.882		2.888	2508.84	2.888	3279.14	2.888	2591.19	2.888	2453.96
	-0.5464	-0.15601	-0.22475	-0.5464	-3.00566	-1.12772						2.888	0.883	2.888	1.042	2.888	0.898	2.888	0.874		2.89	2514.53	2.89	3285.87	2.89	2596.92	2.89	2459.62
	-0.5454	-0.15516	-0.2239	-0.5454	-2.97595	-1.1133						2.89	0.888	2.89	1.045	2.89	0.882	2.89	0.886		2.892	2520.33	2.892	3292.61	2.892	2602.66	2.892	2465.39
	-0.5444	-0.15431	-0.22306	-0.5444	-2.94625	-1.09915						2.892	0.892	2.892	1.042	2.892	0.893	2.892	0.886		2.894	2526.04	2.894	3299.35	2.894	2608.4	2.894	2471.1
	-0.5434	-0.15361	-0.22235	-0.5434	-2.91655	-1.08487						2.894	0.886	2.894	1.045	2.894	0.894	2.894	0.887		2.896	2531.76	2.896	3306.09	2.896	2614.24	2.896	2476.81
	-0.5424	-0.15318	-0.2215	-0.5424	-2.88826	-1.07086						2.896	0.889	2.896	1.044	2.896	0.9	2.896	0.877		2.898	2537.53	2.898	3312.87	2.898	2620.06	2.898	2482.5
	-0.5414	-0.15262	-0.22065	-0.5414	-2.85856	-1.057						2.898	0.882	2.898	1.043	2.898	0.902	2.898	0.874		2.9	2543.28	2.9	3319.68	2.9	2625.93	2.9	2488.19
	-0.5404	-0.15219	-0.2198	-0.5404	-2.83027	-1.04328						2.9	0.888	2.9	1.05	2.9	0.905	2.9	0.899		2.902	2549.01	2.902	3326.43	2.902	2631.78	2.902	2494.01
	-0.5394	-0.15134	-0.21895	-0.5394	-2.80198	-1.02984						2.902	0.892	2.902	1.035	2.902	0.9	2.902	0.886		2.904	2554.84	2.904	3333.18	2.904	2637.6	2.904	2499.81
	-0.5384	-0.15064	-0.21825	-0.5384	-2.77369	-1.01655						2.904	0.893	2.904	1.04	2.904	0.892	2.904	0.883		2.906	2560.59	2.906	3339.96	2.906	2643.49	2.906	2505.54
	-0.5374	-0.14979	-0.2174	-0.5374	-2.7454	-1.00325						2.906	0.881	2.906	1.04	2.906	0.902	2.906	0.889		2.908	2566.41	2.908	3346.76	2.908	2649.35	2.908	2511.3
	-0.5364	-0.14908	-0.21669	-0.5364	-2.71853	-0.99052						2.908	0.892	2.908	1.044	2.908	0.896	2.908	0.875		2.91	2572.27	2.91	3353.6	2.91	2655.24	2.91	2517.11
	-0.5354	-0.14851	-0.21598	-0.5354	-2.69024	-0.97765						2.91	0.899	2.91	1.045	2.91	0.904	2.91	0.893		2.912	2578.11	2.912	3360.39	2.912	2661.09	2.912	2522.83
	-0.5344	-0.14795	-0.21528	-0.5344	-2.66337	-0.96492						2.912	0.889	2.912	1.039	2.912	0.896	2.912	0.869		2.914	2583.92	2.914	3367.18	2.914	2667.04	2.914	2528.59
	-0.5334	-0.14752	-0.21443	-0.5334	-2.63649	-0.95233						2.914	0.877	2.914	1.035	2.914	0.896	2.914	0.885		2.916	2589.7	2.916	3373.99	2.916	2672.88	2.916	2534.41
	-0.5324	-0.14682	-0.21372	-0.5324	-2.60962	-0.94017						2.916	0.887	2.916	1.033	2.916	0.892	2.916	0.887		2.918	2595.51	2.918	3380.82	2.918	2678.73	2.918	2540.27
	-0.5314	-0.14625	-0.21301	-0.5314	-2.58274	-0.92815						2.918	0.885	2.918	1.049	2.918	0.9	2.918	0.894		2.92	2601.33	2.92	3387.7	2.92	2684.66	2.92	2546.11
	-0.5304	-0.14569	-0.21231	-0.5304	-2.55728	-0.91598						2.92	0.887	2.92	1.038	2.92	0.895	2.92	0.881		2.922	2607.16	2.922	3394.55	2.922	2690.52	2.922	2551.95
	-0.5294	-0.14526	-0.2116	-0.5294	-2.53041	-0.90396						2.922	0.885	2.922	1.045	2.922	0.9	2.922	0.891		2.924	2613.07	2.924	3401.44	2.924	2696.48	2.924	2557.74
	-0.5284	-0.14498	-0.21089	-0.5284	-2.50495	-0.8925						2.924	0.89	2.924	1.042	2.924	0.898	2.924	0.875		2.926	2618.9	2.926	3408.34	2.926	2702.4	2.926	2563.58
	-0.5274	-0.14413	-0.21018	-0.5274	-2.47949	-0.88091						2.926	0.891	2.926	1.047	2.926	0.897	2.926	0.888		2.928	2624.8	2.928	3415.24	2.928	2708.38	2.928	2569.48
	-0.5264	-0.14356	-0.20948	-0.5264	-2.45403	-0.86973						2.928	0.89	2.928	1.041	2.928	0.902	2.928	0.901		2.93	2630.67	2.93	3422.17	2.93	2714.32	2.93	2575.48
	-0.5254	-0.14314	-0.20891	-0.5254	-2.42857	-0.85912						2.93	0.88	2.93	1.039	2.93	0.895	2.93	0.893		2.932	2636.55	2.932	3429.07	2.932	2720.25	2.932	2581.3
	-0.5244	-0.14243	-0.2082	-0.5244	-2.40311	-0.84809						2.932	0.88	2.932	1.044	2.932	0.898	2.932	0.879		2.934	2642.4	2.934	3436.01	2.934	2726.21	2.934	2587.28
	-0.5234	-0.14201	-0.20764	-0.5234	-2.37907	-0.8372						2.934	0.892	2.934	1.047	2.934	0.903	2.934	0.894		2.936	2648.27	2.936	3442.95	2.936	2732.24	2.936	2593.11
	-0.5224	-0.14158	-0.20693	-0.5224	-2.35502	-0.82603						2.936	0.88	2.936	1.043	2.936	0.898	2.936	0.885		2.938	2654.21	2.938	3449.9	2.938	2738.26	2.938	2599
	-0.5214	-0.14102	-0.20636	-0.5214	-2.33098	-0.81528						2.938	0.894	2.938	1.048	2.938	0.903	2.938	0.883		2.94	2660.13	2.94	3456.89	2.94	2744.21	2.94	2604.94
	-0.5204	-0.14059	-0.20566	-0.5204	-2.30693	-0.80467						2.94	0.886	2.94	1.039	2.94	0.893	2.94	0.877		2.942	2666.06	2.942	3463.88	2.942	2750.17	2.942	2610.81
	-0.5194	-0.14017	-0.20509	-0.5194	-2.28147	-0.79406						2.942	0.888	2.942	1.049	2.942	0.89	2.942	0.884		2.944	2672.03	2.944	3470.88	2.944	2756.18	2.944	2616.72
	-0.5184	-0.13946	-0.20453	-0.5184	-2.25743	-0.78402						2.944	0.895	2.944	1.05	2.944	0.903	2.944	0.895		2.946	2678	2.946	3477.9	2.946	2762.22	2.946	2622.67
	-0.5174	-0.13904	-0.20382	-0.5174	-2.23479	-0.77383						2.946	0.891	2.946	1.045	2.946	0.897	2.946	0.878		2.948	2683.98	2.948	3484.9	2.948	2768.23	2.948	2628.64
	-0.5164	-0.13861	-0.20325	-0.5164	-2.21075	-0.76365						2.948	0.897	2.948	1.04	2.948	0.901	2.948	0.883		2.95	2690.02	2.95	3491.91	2.95	2774.25	2.95	2634.49
	-0.5154	-0.13833	-0.20269	-0.5154	-2.1867	-0.75347						2.95	0.89	2.95	1.049	2.95	0.887	2.95	0.876		2.952	2696	2.952	3498.96	2.952	2780.22	2.952	2640.41
	-0.5144	-0.13791	-0.20212	-0.5144	-2.16407	-0.74371						2.952	0.893	2.952	1.052	2.952	0.9	2.952	0.889		2.954	2702.01	2.954	3505.97	2.954	2786.27	2.954	2646.44
	-0.5134	-0.13762	-0.20156	-0.5134	-2.14144	-0.73366						2.954	0.899	2.954	1.038	2.954	0.899	2.954	0.895		2.956	2708.09	2.956	3513.03	2.956	2792.31	2.956	2652.43
	-0.5124	-0.1372	-0.20099	-0.5124	-2.11881	-0.72433						2.956	0.904	2.956	1.05	2.956	0.891	2.956	0.884		2.958	2714.19	2.958	3520.11	2.958	2798.43	2.958	2658.44
	-0.5114	-0.13663	-0.20042	-0.5114	-2.09618	-0.71485						2.958	0.889	2.958	1.043	2.958	0.901	2.958	0.894		2.96	2720.21	2.96	3527.16	2.96	2804.52	2.96	2664.44
	-0.5104	-0.13621	-0.19986	-0.5104	-2.07355	-0.70566						2.96	0.898	2.96	1.039	2.96	0.903	2.96	0.887		2.962	2726.24	2.962	3534.17	2.962	2810.59	2.962	2670.46
	-0.5094	-0.13579	-0.19929	-0.5094	-2.05092	-0.69646						2.962	0.895	2.962	1.042	2.962	0.897	2.962	0.885		2.964	2732.3	2.964	3541.25	2.964	2816.7	2.964	2676.47
	-0.5084	-0.13522	-0.19873	-0.5084	-2.0297	-0.68713						2.964	0.894	2.964	1.04	2.964	0.908	2.964	0.898		2.966	2738.39	2.966	3548.31	2.966	2822.85	2.966	2682.57
	-0.5074	-0.13494	-0.19816	-0.5074	-2.00849	-0.67864						2.966	0.895	2.966	1.04	2.966	0.899	2.966	0.889		2.968	2744.49	2.968	3555.41	2.968	2828.94	2.968	2688.61
	-0.5064	-0.13451	-0.19774	-0.5064	-1.98586	-0.66959						2.968	0.887	2.968	1.05	2.968	0.898	2.968	0.891		2.97	2750.5	2.97	3562.57	2.97	2835.14	2.97	2694.63
	-0.5054	-0.13437	-0.19717	-0.5054	-1.96605	-0.66054						2.97	0.886	2.97	1.049	2.97	0.914	2.97	0.888		2.972	2756.58	2.972	3569.73	2.972	2841.27	2.972	2700.71
	-0.5044	-0.13409	-0.19675	-0.5044	-1.94484	-0.65177						2.972	0.893	2.972	1.05	2.972	0.897	2.972	0.885		2.974	2762.63	2.974	3576.87	2.974	2847.44	2.974	2706.82
	-0.5034	-0.13338	-0.19618	-0.5034	-1.92362	-0.64328						2.974	0.883	2.974	1.04	2.974	0.897	2.974	0.901		2.976	2768.7	2.976	3584.02	2.976	2853.57	2.976	2712.92
[truncated: 1,313 more rows]

## Sheet: Fig. 5
	Fig. 5a																			Fig. 5e-f
	PDOS of Cl 2p orbitals (states eV-1)																				HOMO	LUMO	E binding (eV)	dO-H
[truncated: 1,710 more rows]

## Sheet: Supplementary Fig. 5
	Supplementary Fig. 5a				Supplementary Fig. 5b
[truncated: 503 more rows]

[truncated: 6 more sheets: Supplementary Fig. 9, Supplementary Fig. 10, Supplementary Fig. 11, Supplementary Fig. 13, Supplementary Fig. 14, Supplementary Fig. 15]
